# Supplementary material for: SerpinB2 inhibits migration and promotes a resolution phase signature in large peritoneal macrophages
Source: Sci Rep. 2019 Aug 27;9:12421. doi: 10.1038/s41598-019-48741-w (PMC6712035; doi:10.1038/s41598-019-48741-w)
Supplement: Supplementary file 2 — Table S1 [file 41598_2019_48741_MOESM2_ESM.xlsx]

## Sheet: a CEMiTool
Gene ID	Nominal FC
ARFGAP3	2
ARHGEF10	2
ARL5B	2
ATP13A3	2
B4GALT5	2
BATF	2
C17orf91	2
CCL20	2
CCL3	2
CCL3L1	2
CCL3L3	2
CCL4L1	2
CCL4L2	2
CCNL1	2
CD83	2
CHMP1B	2
CSF2	2
CT45-4	2
CTNNB1	2
CXCL1	2
CYB5D1	2
DKFZp686O24166	2
DSE	2
DUSP2	2
DUSP5	2
EHD1	2
EIF2C2	2
EREG	2
ERN1	2
ETV3	2
FAIM3	2
FOSB	2
GCLM	2
GEM	2
GNA13	2
GNG2	2
GPR132	2
HES4	2
HNRNPC	2
IL19	2
IL1A	2
IL1B	2
IL24	2
IL6	2
IL8	2
IRAK2	2
KANK1	2
KLF6	2
KRT17	2
LAIR2	2
LILRA5	2
LOC143666	2
LOC338758	2
LOC401233	2
LOC643930	2
LOC650832	2
LOC651845	2
LOC652881	2
LOC653071	2
LOC727948	2
LRRC50	2
LYPD3	2
MAFF	2
MAMLD1	2
MAP2K3	2
MMP10	2
MN1	2
NEU4	2
NFKB1	2
OBFC2A	2
PDGFB	2
PELI1	2
PHLDA1	2
PHLDB1	2
PIGA	2
PIM3	2
PPP1R15A	2
PTGER2	2
PTGS2	2
RGS1	2
RPPH1	2
SELK	2
SerpinB2		Removed for IPA
SERPINB9	2
SGPP2	2
SLC16A6	2
SLC22A4	2
SLC7A5	2
STEAP4	2
STX11	2
TJP2	2
TLR2	2
TNF	2
TNFAIP3	2
TNFAIP8	2
TNIP3	2
TP53INP2	2
TRAF1	2
WDR52	2
WTAP	2
ZAK	2
ZC3H12A	2
ACTA2	-2
ASB13	-2
C10orf6	-2
C14orf106	-2
CCDC6	-2
CCND3	-2
CECR5	-2
COL9A2	-2
CXXC5	-2
FAM46A	-2
FRAT2	-2
FZD2	-2
GIMAP8	-2
IMP3	-2
LYL1	-2
NHLRC3	-2
PPIL3	-2
PRAM1	-2
RASSF7	-2
SLAMF8	-2
SLC44A2	-2
SLITRK4	-2
SNX30	-2
SUOX	-2
TIAF1	-2
TPM2	-2
UBAC1	-2		TOTAL
SLC39A11	-2		129

## Sheet: b Cellular Movement 
Categories	Diseases or Functions Annotation	p-Value	Predicted Activation State	Activation z-score	Flags	Molecules	# Molecules
Cell-To-Cell Signaling and Interaction, Cellular Movement	Recruitment of cells	3.95e-10	Increased	3.995	bias	CCL20,CCL3,CCL3L3,CSF2,CXCL1,CXCL8,GNA13,GPR132,IL1A,IL1B,IL6,MAP2K3,PDGFB,PELI1,PTGS2,TLR2,TNF	17
Cellular Movement	Cell movement of tumor cell lines	2.23e-10	Increased	3.838		ACTA2,CCL20,CCL3,CCL3L1,CSF2,CTNNB1,CXCL1,CXCL8,DSE,DUSP5,EREG,FOSB,GNA13,GPR132,IL19,IL1A,IL1B,IL6,KANK1,KLF6,NEU4,PHLDA1,PTGS2,RGS1,TLR2,TNF,TNFAIP8,TP53INP2	28
Cell-To-Cell Signaling and Interaction, Cellular Movement	Recruitment of blood cells	7.43e-09	Increased	3.747	bias	CCL20,CCL3,CCL3L3,CSF2,CXCL1,CXCL8,GNA13,GPR132,IL1A,IL1B,IL6,MAP2K3,PELI1,TLR2,TNF	15
Cellular Movement	Migration of tumor cell lines	1.02e-08	Increased	3.692		ACTA2,CCL20,CCL3,CSF2,CTNNB1,CXCL8,DSE,DUSP5,EREG,GNA13,IL19,IL1A,IL1B,IL6,KANK1,KLF6,PHLDA1,PTGS2,RGS1,TLR2,TNF,TNFAIP8,TP53INP2	23
Cell-To-Cell Signaling and Interaction, Cellular Movement, Hematological System Development and Function, Immune Cell Trafficking	Recruitment of leukocytes	4.2e-08	Increased	3.629	bias	CCL20,CCL3,CCL3L3,CSF2,CXCL1,CXCL8,GPR132,IL1A,IL1B,IL6,MAP2K3,PELI1,TLR2,TNF	14
Cellular Movement	Cell movement	5.6e-11	Increased	3.49		ACTA2,ARFGAP3,BATF,CCL20,CCL3,CCL3L1,CCL3L3,CSF2,CTNNB1,CXCL1,CXCL8,CXXC5,DSE,DUSP5,EHD1,EREG,FOSB,GEM,GNA13,GPR132,IL19,IL1A,IL1B,IL24,IL6,KANK1,KLF6,LYPD3,MAP2K3,MMP10,NEU4,NFKB1,PDGFB,PELI1,PHLDA1,PPP1R15A,PTGS2,RGS1,SGPP2,SLAMF8,TLR2,TNF,TNFAIP3,TNFAI	46
Cellular Movement	Migration of cells	5.28e-11	Increased	3.406		ACTA2,ARFGAP3,BATF,CCL20,CCL3,CCL3L1,CCL3L3,CSF2,CTNNB1,CXCL1,CXCL8,CXXC5,DSE,DUSP5,EHD1,EREG,GNA13,GPR132,IL19,IL1A,IL1B,IL24,IL6,KANK1,KLF6,LYPD3,MAP2K3,MMP10,NFKB1,PDGFB,PELI1,PHLDA1,PPP1R15A,PTGS2,RGS1,SGPP2,SLAMF8,TLR2,TNF,TNFAIP3,TNFAIP8,TP53INP2,ZC	43
Cell-To-Cell Signaling and Interaction, Cellular Movement, Hematological System Development and Function, Immune Cell Trafficking, Inflammatory Response	Recruitment of phagocytes	1.14e-08	Increased	3.364	bias	CCL20,CCL3,CCL3L3,CSF2,CXCL1,CXCL8,GPR132,IL1A,IL1B,IL6,MAP2K3,TLR2,TNF	13
Cell-To-Cell Signaling and Interaction, Cellular Movement, Hematological System Development and Function, Immune Cell Trafficking	Recruitment of granulocytes	1.41e-09	Increased	3.336	bias	CCL20,CCL3,CCL3L3,CSF2,CXCL1,CXCL8,GPR132,IL1A,IL1B,IL6,MAP2K3,TLR2,TNF	13
Cellular Movement	Chemotaxis of myeloid cells	8.05e-07	Increased	3.198	bias	CCL20,CCL3,CCL3L1,CCL3L3,CSF2,CXCL1,CXCL8,IL1B,PDGFB,SLAMF8,TLR2,TNF	12
Cellular Movement	Invasion of cells	4.02e-06	Increased	3.179		ACTA2,AGO2,B4GALT5,CSF2,CTNNB1,CXCL8,DSE,EREG,FZD2,GEM,GNA13,IL1B,IL6,KLF6,KRT17,PTGER2,PTGS2,TLR2,TNF,TNFAIP8,TP53INP2	21
Cell-To-Cell Signaling and Interaction, Cellular Movement, Hematological System Development and Function, Immune Cell Trafficking, Inflammatory Response	Recruitment of neutrophils	2.28e-09	Increased	3.178	bias	CCL20,CCL3,CCL3L3,CSF2,CXCL1,CXCL8,IL1A,IL1B,IL6,MAP2K3,TLR2,TNF	12
Cellular Movement, Hematological System Development and Function, Immune Cell Trafficking, Inflammatory Response	Migration of phagocytes	2.21e-06	Increased	3.134	bias	CCL20,CCL3,CCL3L3,CSF2,CXCL1,CXCL8,IL1B,IL6,PTGS2,TLR2,TNF	11
Cellular Movement	Homing of cells	8.96e-09	Increased	2.998	bias	BATF,CCL20,CCL3,CCL3L1,CCL3L3,CSF2,CXCL1,CXCL8,GNA13,GPR132,IL19,IL1A,IL1B,IL6,PDGFB,PTGS2,RGS1,SLAMF8,TLR2,TNF	20
Cellular Movement, Skeletal and Muscular System Development and Function	Migration of vascular smooth muscle cells	1.42e-08	Increased	2.915	bias	CSF2,CXCL8,IL1A,IL1B,IL6,PDGFB,PTGS2,TLR2,TNF	9
Cellular Movement	Chemotaxis	2.11e-08	Increased	2.84	bias	CCL20,CCL3,CCL3L1,CCL3L3,CSF2,CXCL1,CXCL8,GNA13,GPR132,IL19,IL1A,IL1B,IL6,PDGFB,PTGS2,RGS1,SLAMF8,TLR2,TNF	19
Cell-To-Cell Signaling and Interaction, Cellular Movement, Immune Cell Trafficking	Attraction of leukocytes	3.58e-09	Increased	2.746	bias	CCL20,CCL3,CCL3L1,CSF2,CXCL1,CXCL8,IL1B,TNF	8
Cellular Movement	Cell movement of myeloid cells	6.89e-10	Increased	2.743		CCL20,CCL3,CCL3L1,CCL3L3,CSF2,CTNNB1,CXCL1,CXCL8,IL1A,IL1B,IL6,KLF6,MMP10,PDGFB,PPP1R15A,PTGS2,SGPP2,SLAMF8,TLR2,TNF,TNFAIP3	21
Cellular Movement, Hematological System Development and Function, Immune Cell Trafficking, Inflammatory Response	Chemotaxis of phagocytes	1.46e-07	Increased	2.649	bias	CCL20,CCL3,CCL3L1,CCL3L3,CSF2,CXCL1,CXCL8,IL1A,IL1B,PDGFB,SLAMF8,TLR2,TNF	13
Cellular Movement, Hematological System Development and Function, Immune Cell Trafficking, Inflammatory Response	Cell movement of phagocytes	7.37e-10	Increased	2.631		CCL20,CCL3,CCL3L1,CCL3L3,CSF2,CTNNB1,CXCL1,CXCL8,IL1A,IL1B,IL6,KLF6,MMP10,PDGFB,PPP1R15A,PTGS2,SGPP2,SLAMF8,TLR2,TNF,TNFAIP3	21
Cellular Movement, Hematological System Development and Function, Immune Cell Trafficking, Inflammatory Response	Cell movement of monocytes	1.07e-07	Increased	2.623	bias	CCL20,CCL3,CCL3L1,CCL3L3,CSF2,CXCL8,IL1B,IL6,PDGFB,TNF	10
Cellular Movement	Chemotaxis of tumor cell lines	2.76e-06	Increased	2.609	bias	CCL20,CCL3,CCL3L1,CSF2,CXCL1,CXCL8,GPR132,TNF	8
Cellular Movement, Hematological System Development and Function, Immune Cell Trafficking	Mobilization of leukocytes	3.68e-09	Increased	2.605	bias	CCL20,CCL3,CCL3L3,CSF2,CXCL8,IL1B,TNF	7
Cell-To-Cell Signaling and Interaction, Cellular Movement, Hematological System Development and Function, Immune Cell Trafficking	Recruitment of antigen presenting cells	7.05e-07	Increased	2.592		CCL20,CCL3,CCL3L3,CSF2,CXCL8,IL1B,TLR2,TNF	8
Cell-To-Cell Signaling and Interaction, Cellular Movement, Immune Cell Trafficking	Attraction of phagocytes	1.03e-08	Increased	2.591	bias	CCL20,CCL3,CCL3L1,CXCL1,CXCL8,IL1B,TNF	7
Cell-To-Cell Signaling and Interaction, Cellular Movement	Chemoattraction	7.11e-07	Increased	2.588	bias	CCL20,CCL3,CCL3L1,CXCL1,CXCL8,IL1B,TNF	7
Cellular Movement	Extravasation	1.68e-07	Increased	2.585	bias	CCL3,CCL3L3,CXCL1,CXCL8,IL1B,MMP10,TLR2,TNF	8
Cellular Movement, Skeletal and Muscular System Development and Function	Cell movement of vascular smooth muscle cells	1.11e-10	Increased	2.569		CCL3,CSF2,CXCL8,IL19,IL1A,IL1B,IL6,PDGFB,PTGS2,TLR2,TNF	11
Cellular Movement, Hematological System Development and Function, Immune Cell Trafficking	Migration of antigen presenting cells	1.17e-07	Increased	2.49	bias	CCL20,CCL3,CCL3L3,CSF2,CXCL1,CXCL8,IL1B,PTGS2,TLR2,TNF	10
Cellular Movement, Hematological System Development and Function, Immune Cell Trafficking	Homing of leukocytes	1.3e-09	Increased	2.487	bias	BATF,CCL20,CCL3,CCL3L1,CCL3L3,CSF2,CXCL1,CXCL8,GNA13,IL1A,IL1B,IL6,PDGFB,RGS1,SLAMF8,TLR2,TNF	17
Cellular Movement, Hematological System Development and Function, Immune Cell Trafficking, Inflammatory Response	Chemotaxis of neutrophils	8.87e-06	Increased	2.457	bias	CCL3,CCL3L1,CCL3L3,CSF2,CXCL1,CXCL8,IL1B,TNF	8
Cellular Movement, Hematological System Development and Function, Immune Cell Trafficking, Inflammatory Response	Migration of neutrophils	4.02e-07	Increased	2.445	bias	CCL3,CCL3L3,CSF2,CXCL1,CXCL8,IL1B,IL6,TNF	8
Cellular Movement, Hematological System Development and Function, Immune Cell Trafficking	Mobilization of granulocytes	3.51e-09	Increased	2.429	bias	CCL3,CCL3L3,CSF2,CXCL8,IL1B,TNF	6
Cellular Movement, Hematological System Development and Function, Immune Cell Trafficking, Inflammatory Response	Mobilization of phagocytes	3.51e-09	Increased	2.426	bias	CCL20,CCL3,CSF2,CXCL8,IL1B,TNF	6
Cellular Movement, Skeletal and Muscular System Development and Function	Migration of smooth muscle cells	2.97e-08	Increased	2.423		CSF2,CXCL1,CXCL8,IL1A,IL1B,IL6,PDGFB,PTGS2,TLR2,TNF	10
Cellular Movement, Hematological System Development and Function, Hypersensitivity Response, Immune Cell Trafficking	Cell movement of eosinophils	2.99e-06	Increased	2.41	bias	CCL3,CCL3L1,CCL3L3,CSF2,CXCL8,IL1B,TNF	7
Cell-To-Cell Signaling and Interaction, Cellular Movement	Attraction of myeloid cells	9.98e-08	Increased	2.409	bias	CCL3,CCL3L1,CXCL1,CXCL8,IL1B,TNF	6
Cellular Movement, Hematological System Development and Function	Extravasation of leukocytes	1.94e-07	Increased	2.407	bias	CCL3,CCL3L3,CXCL1,CXCL8,IL1B,TNF	6
Cellular Movement	Extravasation of cells	2.88e-07	Increased	2.407	bias	CCL3,CCL3L3,CXCL1,CXCL8,IL1B,TLR2,TNF	7
Cellular Movement, Hematological System Development and Function, Immune Cell Trafficking	Cell movement of natural killer cells	2.92e-06	Increased	2.404	bias	CCL3,CCL3L3,CXCL8,GNA13,TLR2,TNF	6
Cellular Movement	Cell movement of lymphoma cell lines	1.59e-07	Increased	2.398	bias	CCL20,CCL3,CCL3L1,CXCL8,GPR132,IL6,TNF	7
Cellular Movement, Hematological System Development and Function, Immune Cell Trafficking, Inflammatory Response	Chemotaxis of monocytes	9.09e-09	Increased	2.393	bias	CCL20,CCL3,CCL3L1,CCL3L3,CSF2,CXCL8,IL1B,PDGFB,TNF	9
Cell-To-Cell Signaling and Interaction, Cellular Movement, Hematological System Development and Function, Immune Cell Trafficking, Inflammatory Response	Chemoattraction of phagocytes	8.65e-08	Increased	2.366	bias	CCL20,CCL3,CCL3L1,CXCL1,CXCL8,TNF	6
Cellular Movement, Hematological System Development and Function, Immune Cell Trafficking, Inflammatory Response	Chemotaxis of leukocytes	4.33e-09	Increased	2.318	bias	CCL20,CCL3,CCL3L1,CCL3L3,CSF2,CXCL1,CXCL8,GNA13,IL1A,IL1B,IL6,PDGFB,RGS1,SLAMF8,TLR2,TNF	16
Cellular Movement, Immune Cell Trafficking	Leukocyte migration	2.02e-12	Increased	2.255		BATF,CCL20,CCL3,CCL3L1,CCL3L3,CSF2,CTNNB1,CXCL1,CXCL8,GNA13,GPR132,IL1A,IL1B,IL6,KLF6,MAP2K3,MMP10,NFKB1,PDGFB,PELI1,PPP1R15A,PTGS2,RGS1,SGPP2,SLAMF8,TLR2,TNF,TNFAIP3,TNFAIP8,ZC3H12A	30
Cellular Movement, Hematological System Development and Function, Immune Cell Trafficking, Inflammatory Response	Cell movement of macrophages	4.03e-11	Increased	2.246		CCL3,CCL3L3,CSF2,CTNNB1,CXCL1,CXCL8,IL1A,IL1B,KLF6,MMP10,PPP1R15A,PTGS2,SLAMF8,TLR2,TNF,TNFAIP3	16
Cell-To-Cell Signaling and Interaction, Cellular Movement, Hematological System Development and Function, Immune Cell Trafficking	Attraction of monocytes	3.69e-08	Increased	2.236	bias	CCL3,CCL3L1,CXCL8,IL1B,TNF	5
Cellular Movement, Hematological System Development and Function, Immune Cell Trafficking	Cell movement of antigen presenting cells	3.36e-10	Increased	2.219		CCL20,CCL3,CCL3L3,CSF2,CTNNB1,CXCL1,CXCL8,IL1A,IL1B,KLF6,MMP10,PPP1R15A,PTGS2,SLAMF8,TLR2,TNF,TNFAIP3	17
Cell-To-Cell Signaling and Interaction, Cellular Movement, Immune Cell Trafficking	Attraction of antigen presenting cells	4.32e-07	Increased	2.219	bias	CCL20,CCL3,CSF2,IL1B,TNF	5
Cellular Movement, Hematological System Development and Function	Extravasation of phagocytes	5.13e-07	Increased	2.219	bias	CCL3,CXCL1,CXCL8,IL1B,TNF	5
Cellular Movement	Extravasation of myeloid cells	7.1e-07	Increased	2.219	bias	CCL3,CXCL1,CXCL8,IL1B,TNF	5
Cell-mediated Immune Response, Cellular Movement, Hematological System Development and Function, Immune Cell Trafficking	NK cell migration	5.34e-06	Increased	2.219	bias	CCL3,CCL3L3,CXCL8,TLR2,TNF	5
Cellular Movement, Hematological System Development and Function, Immune Cell Trafficking, Inflammatory Response	Mobilization of neutrophils	1.98e-08	Increased	2.215	bias	CCL3,CSF2,CXCL8,IL1B,TNF	5
Cellular Movement, Hematological System Development and Function, Immune Cell Trafficking, Inflammatory Response	Cell movement of neutrophils	3.04e-09	Increased	2.214		CCL3,CCL3L1,CCL3L3,CSF2,CXCL1,CXCL8,IL1A,IL1B,IL6,MMP10,PTGS2,SGPP2,TLR2,TNF,TNFAIP3	15
Cell-To-Cell Signaling and Interaction, Cellular Movement, Hematological System Development and Function, Immune Cell Trafficking, Inflammatory Response	Recruitment of monocytes	2.81e-08	Increased	2.2	bias	CCL20,CCL3,CSF2,CXCL8,GPR132,IL1B,TNF	7
Cellular Movement, Skeletal and Muscular System Development and Function	Cell movement of smooth muscle cells	5.38e-10	Increased	2.192		CCL3,CSF2,CXCL1,CXCL8,IL19,IL1A,IL1B,IL6,PDGFB,PTGS2,TLR2,TNF	12
Cellular Movement, Hematological System Development and Function, Immune Cell Trafficking, Inflammatory Response	Cell movement of peritoneal macrophages	9.64e-07	Increased	2.19	bias	CCL3,CCL3L3,CSF2,PTGS2,TLR2	5
Cellular Movement	Chemotaxis of leukemia cell lines	2.31e-06	Increased	2.186	bias	CCL20,CSF2,CXCL1,CXCL8,GPR132,TNF	6
Cellular Movement	Transmigration of cells	1.2e-06	Increased	2.178	bias	ACTA2,CCL3,CCL3L3,CSF2,CXCL1,CXCL8,IL1B,IL6,TNF	9
Cellular Movement, Hematological System Development and Function, Immune Cell Trafficking, Inflammatory Response	Migration of macrophages	1.14e-06	Increased	2.177	bias	CCL3,CCL3L3,CSF2,CXCL1,CXCL8,PTGS2,TLR2	7
Cell-To-Cell Signaling and Interaction, Cellular Movement	Chemoattraction of myeloid cells	9.64e-07	Increased	2.162	bias	CCL3,CCL3L1,CXCL1,CXCL8,TNF	5
Cell-To-Cell Signaling and Interaction, Cellular Movement, Hematological System Development and Function, Immune Cell Trafficking	Recruitment of lymphocytes	3.28e-10	Increased	2.156	bias	CCL20,CCL3,CSF2,CXCL8,GPR132,IL1B,IL6,PELI1,TLR2,TNF	10
Cellular Movement	Cell movement of leukemia cell lines	4.22e-06	Increased	2.026	bias	CCL20,CSF2,CXCL1,CXCL8,GNA13,GPR132,RGS1,TNF	8
Cell-To-Cell Signaling and Interaction, Cell-mediated Immune Response, Cellular Movement, Hematological System Development and Function, Immune Cell Trafficking	Recruitment of T lymphocytes	2.06e-07	Increased	2.019	bias	CCL20,CCL3,CSF2,CXCL8,GPR132,PELI1,TNF	7
Cellular Movement	Cell movement of carcinoma cell lines	3.57e-07	Increased	2		ACTA2,CCL3,CSF2,CXCL8,DSE,IL1B,IL6,KLF6,PTGS2,TLR2,TNF	11
Cellular Movement, Hematological System Development and Function	Extravasation of neutrophils	3.77e-06		1.982	bias	CXCL1,CXCL8,IL1B,TNF	4
Cell-To-Cell Signaling and Interaction, Cell-mediated Immune Response, Cellular Movement, Hematological System Development and Function, Immune Cell Trafficking	Recruitment of natural killer cells	2.46e-06		1.98	bias	CCL3,CXCL8,TLR2,TNF	4
Cellular Movement	Mobilization of lymphatic system cells	3.77e-06		1.964	bias	CCL3,CSF2,CXCL8,TNF	4
Cell-To-Cell Signaling and Interaction, Cellular Movement, Hematological System Development and Function, Immune Cell Trafficking, Inflammatory Response	Chemoattraction of granulocytes	3.77e-06		1.919	bias	CCL3,CXCL1,CXCL8,TNF	4
Cellular Movement, Hematological System Development and Function, Immune Cell Trafficking	Homing of mononuclear leukocytes	1.18e-09		1.91	bias	BATF,CCL20,CCL3,CCL3L1,CCL3L3,CSF2,CXCL8,GNA13,IL1B,PDGFB,RGS1,TLR2,TNF	13
Cellular Movement, Hematological System Development and Function, Immune Cell Trafficking	Cell movement of leukocytes	5.39e-13		1.867		BATF,CCL20,CCL3,CCL3L1,CCL3L3,CSF2,CTNNB1,CXCL1,CXCL8,GNA13,GPR132,IL1A,IL1B,IL6,KLF6,MMP10,NFKB1,PDGFB,PELI1,PPP1R15A,PTGS2,RGS1,SGPP2,SLAMF8,TLR2,TNF,TNFAIP3,TNFAIP8,ZC3H12A	29
Cellular Movement, Hematological System Development and Function, Immune Cell Trafficking	Cell movement of mononuclear leukocytes	1.64e-10		1.772	bias	BATF,CCL20,CCL3,CCL3L1,CCL3L3,CSF2,CXCL1,CXCL8,GNA13,GPR132,IL1B,IL6,NFKB1,PDGFB,PELI1,PTGS2,RGS1,TLR2,TNF,ZC3H12A	20
Cellular Movement	Migration of carcinoma cell lines	5.83e-07		1.754		ACTA2,CSF2,CXCL8,DSE,IL1B,IL6,KLF6,PTGS2,TLR2,TNF	10
Cellular Movement, Hematological System Development and Function, Immune Cell Trafficking, Inflammatory Response	Cell movement of dendritic cells	6.06e-06		1.702	bias	CCL20,CCL3,CCL3L3,CSF2,CXCL8,IL1A,IL1B,TNF	8
Cellular Movement, Hematological System Development and Function, Immune Cell Trafficking, Inflammatory Response	Chemotaxis of mononuclear leukocytes	2.65e-09		1.699	bias	CCL20,CCL3,CCL3L1,CCL3L3,CSF2,CXCL8,GNA13,IL1B,PDGFB,RGS1,TLR2,TNF	12
Cellular Movement, Hematological System Development and Function, Immune Cell Trafficking	Lymphocyte migration	3.04e-09		1.677	bias	BATF,CCL20,CCL3,CCL3L3,CSF2,CXCL1,CXCL8,GNA13,GPR132,IL1B,IL6,PELI1,PTGS2,RGS1,TLR2,TNF	16
Cellular Movement, Hematological System Development and Function, Immune Cell Trafficking	Cell movement of lymphocytes	4.24e-10		1.676	bias	BATF,CCL20,CCL3,CCL3L3,CSF2,CXCL1,CXCL8,GNA13,GPR132,IL1B,IL6,NFKB1,PELI1,PTGS2,RGS1,TLR2,TNF,ZC3H12A	18
Cellular Movement, Hematological System Development and Function, Immune Cell Trafficking, Inflammatory Response	Influx of neutrophils	4.86e-07		1.664		CCL3,CXCL1,IL1B,IL6,TLR2,TNF	6
Cellular Movement	Infiltration by myeloid cells	3.59e-09		1.646		CCL3,CSF2,CTNNB1,CXCL8,IL1A,IL1B,IL24,IL6,MMP10,PPP1R15A,PTGS2,SGPP2,TLR2,TNF,TNFAIP3	15
Cell-mediated Immune Response, Cellular Movement, Hematological System Development and Function, Immune Cell Trafficking	Cell movement of T lymphocytes	3.4e-06		1.565	bias	BATF,CCL20,CCL3,CCL3L3,CXCL8,IL1B,IL6,PTGS2,RGS1,TNF	10
Cellular Movement	Cellular infiltration	7.59e-12		1.555		CCL3,CCL3L3,CSF2,CTNNB1,CXCL8,IL1A,IL1B,IL24,IL6,MMP10,NFKB1,PDGFB,PELI1,PPP1R15A,PTGS2,SGPP2,TLR2,TNF,TNFAIP3,TNFAIP8,ZC3H12A	21
Cellular Movement, Hematological System Development and Function, Immune Cell Trafficking, Inflammatory Response	Chemotaxis of antigen presenting cells	5.33e-07		1.553	bias	CCL20,CCL3,CCL3L3,CSF2,IL1A,IL1B,SLAMF8,TLR2,TNF	9
Cellular Movement, Hematological System Development and Function, Immune Cell Trafficking, Inflammatory Response	Cellular infiltration by phagocytes	4.21e-09		1.546		CCL3,CSF2,CTNNB1,CXCL8,IL1A,IL1B,IL6,MMP10,PPP1R15A,PTGS2,SGPP2,TLR2,TNF,TNFAIP3	14
Cellular Movement	Infiltration by macrophages	1.27e-08		1.531		CSF2,CTNNB1,IL1A,IL1B,IL24,MMP10,PPP1R15A,PTGS2,TLR2,TNF,TNFAIP3	11
Cellular Movement, Hematological System Development and Function, Immune Cell Trafficking	Cellular infiltration by granulocytes	2.21e-08		1.364		CCL3,CSF2,CXCL8,IL1A,IL1B,IL6,MMP10,PTGS2,SGPP2,TLR2,TNF,TNFAIP3	12
Cell-mediated Immune Response, Cellular Movement, Hematological System Development and Function, Immune Cell Trafficking	T cell migration	1.45e-06		1.336	bias	BATF,CCL20,CCL3,CCL3L3,CXCL1,CXCL8,IL1B,IL6,PTGS2,RGS1,TNF	11
Cellular Movement, Hematological System Development and Function, Immune Cell Trafficking	Cellular infiltration by mononuclear leukocytes	2.56e-07		1.321		CCL3,CCL3L3,CSF2,CXCL8,IL1B,IL6,NFKB1,PTGS2,TNF,ZC3H12A	10
Cellular Movement	Infiltration by leukocytes	5.71e-12		1.319		CCL3,CCL3L3,CSF2,CTNNB1,CXCL8,IL1A,IL1B,IL24,IL6,MMP10,NFKB1,PELI1,PPP1R15A,PTGS2,SGPP2,TLR2,TNF,TNFAIP3,TNFAIP8,ZC3H12A	20
Cellular Movement, Hematological System Development and Function, Immune Cell Trafficking, Inflammatory Response	Cellular infiltration by macrophages	7.37e-08		1.247		CSF2,CTNNB1,IL1A,IL1B,MMP10,PPP1R15A,PTGS2,TLR2,TNF,TNFAIP3	10
Cellular Movement, Hematological System Development and Function, Immune Cell Trafficking	Cellular infiltration by leukocytes	3.37e-11		1.195		CCL3,CCL3L3,CSF2,CTNNB1,CXCL8,IL1A,IL1B,IL6,MMP10,NFKB1,PELI1,PPP1R15A,PTGS2,SGPP2,TLR2,TNF,TNFAIP3,TNFAIP8,ZC3H12A	19
Cellular Movement, Hematological System Development and Function, Immune Cell Trafficking, Inflammatory Response	Infiltration by neutrophils	1.54e-08		1.189		CCL3,CXCL8,IL1A,IL1B,IL6,MMP10,PTGS2,SGPP2,TLR2,TNF,TNFAIP3	11
Cellular Movement, Hematological System Development and Function	Cell movement of hematopoietic progenitor cells	4.53e-06		1.188	bias	CCL20,CCL3L3,CSF2,CXCL8,RGS1,TNF	6
Cell-mediated Immune Response, Cellular Movement, Hematological System Development and Function, Immune Cell Trafficking	Cell movement of cytotoxic T cells	2.46e-06		1		CCL3,CXCL8,PTGS2,TNF	4
Cellular Movement, Hematological System Development and Function, Immune Cell Trafficking	Chemotaxis of leukocyte cell lines	9.51e-06		0.977	bias	CCL3,CSF2,CXCL8,GPR132,RGS1	5
Cellular Movement, Hematological System Development and Function, Immune Cell Trafficking	Cell movement of PBMCs	2.31e-06		0.765	bias	CCL20,CCL3,CXCL8,RGS1,TLR2,TNF	6
Cellular Movement, Hematological System Development and Function, Immune Cell Trafficking	Cellular infiltration by lymphocytes	6.31e-06		0.677		CCL3,CXCL8,IL1B,IL6,NFKB1,PTGS2,TNF,ZC3H12A	8

## Sheet: c RNA-Seq all genes
Gene id	logFC	logCPM	PValue	FDR	C57_1	C57_2	C57_3	R380A_1	R380A_2	R380A_3	R380A_4
Tbx20	4.54599	-3.15853	0.0210143	0.30219	0	0	0	2	7	1	0
Vstm4	4.5184	-3.1589	0.0056222	0.114139	0	0	0	4	1	1	4
4732419C18Rik	4.3768	-3.22031	0.00783209	0.146319	0	0	0	2	1	2	4
Gm44881	4.03594	-3.35154	0.0260266	0.353895	0	0	0	3	2	2	0
AC154367.2	4.03448	-3.35156	0.0227433	0.319863	0	0	0	2	2	2	1
Vmn2r1	4.03429	-3.35164	0.0406474	0.48352	0	0	0	1	1	2	3
Gm28050	4.03416	-3.35168	0.0405435	0.482722	0	0	0	3	1	1	2
Gm14634	4.02935	-3.35174	0.0468449	0.533182	0	0	0	3	0	1	3
Panx2	4.02437	-3.35171	0.0644058	0.661316	0	0	0	5	1	0	1
Tpbpa	3.82865	-3.42201	0.0777846	0.743938	0	0	0	0	3	1	2
Gm15860	3.8277	-3.42201	0.073079	0.713237	0	0	0	1	1	3	1
Gm13669	3.82762	-3.42204	0.0769891	0.738889	0	0	0	3	1	2	0
Slc1a6	3.82705	-3.42206	0.0779803	0.745186	0	0	0	2	0	3	1
Muc19	3.82682	-3.422	0.0700362	0.698086	0	0	0	1	2	2	1
Gm44646	3.82669	-3.42207	0.0697055	0.696745	0	0	0	1	2	1	2
Gm43747	3.82587	-3.42212	0.0728764	0.711923	0	0	0	2	0	2	2
Il17f	3.82491	-3.42209	0.0945564	0.849067	0	0	0	0	0	3	3
Zg16	3.82449	-3.42214	0.0768042	0.73752	0	0	0	1	0	2	3
Gm42495	3.81822	-3.4222	0.0863426	0.797859	0	0	0	1	1	0	4
Art3	3.58731	-3.4961	0.144085	1	0	0	0	2	0	3	0
F930015N05Rik	3.58575	-3.49606	0.127365	1	0	0	0	0	2	2	1
Gm454	3.58575	-3.49606	0.127365	1	0	0	0	0	2	2	1
Fam131c	3.58517	-3.49611	0.133385	1	0	0	0	1	0	3	1
Gm15528	3.58517	-3.49611	0.133385	1	0	0	0	1	0	3	1
Tmigd1	3.58501	-3.49613	0.143774	1	0	0	0	0	0	3	2
Rpl21-ps13	3.58412	-3.49614	0.142658	1	0	0	0	3	2	0	0
CT010497.1	3.58397	-3.49611	0.122752	1	0	0	0	1	1	2	1
Ldb3	3.58379	-3.49617	0.122328	1	0	0	0	1	1	1	2
Gm38109	3.58347	-3.49616	0.126868	1	0	0	0	2	0	2	1
4930438A08Rik	3.58245	-3.49622	0.126246	1	0	0	0	2	1	0	2
Gm42601	3.58238	-3.49622	0.126249	1	0	0	0	2	0	1	2
Morn5	3.58048	-3.49624	0.131152	1	0	0	0	1	1	0	3
Gm45548	3.57404	-3.49629	0.140783	1	0	0	0	2	0	0	3
Gm22847	3.29576	-3.57409	0.22153	1	0	0	0	0	4	0	0
Gm5278	3.29564	-3.57409	0.22153	1	0	0	0	0	3	1	0
Hist3h2bb-ps	3.29564	-3.57409	0.22153	1	0	0	0	0	3	1	0
Lmx1b	3.29564	-3.57409	0.22153	1	0	0	0	0	3	1	0
Gm11592	3.29398	-3.57414	0.22153	1	0	0	0	1	2	1	0
Gm8317	3.29398	-3.57414	0.22153	1	0	0	0	1	2	1	0
Gm44957	3.29387	-3.57415	0.22153	1	0	0	0	1	1	2	0
Fam83e	3.29375	-3.57415	0.22153	1	0	0	0	1	0	3	0
Hist1h2ai	3.29375	-3.57415	0.22153	1	0	0	0	1	0	3	0
Gm4929	3.29363	-3.57416	0.22153	1	0	0	0	0	3	0	1
Abra	3.29339	-3.57416	0.22153	1	0	0	0	0	1	2	1
Gm27343	3.29339	-3.57416	0.22153	1	0	0	0	0	1	2	1
AC158593.1	3.29245	-3.57419	0.22153	1	0	0	0	2	2	0	0
Gm16754	3.29197	-3.57421	0.22153	1	0	0	0	1	2	0	1
AC100386.1	3.29186	-3.57421	0.22153	1	0	0	0	1	1	1	1
Dbx2	3.29186	-3.57421	0.22153	1	0	0	0	1	1	1	1
Gm42903	3.29138	-3.57423	0.22153	1	0	0	0	0	1	1	2
Gm44664	3.29138	-3.57423	0.22153	1	0	0	0	0	1	1	2
Mir1954	3.29138	-3.57423	0.22153	1	0	0	0	0	1	1	2
E130218I03Rik	3.29127	-3.57423	0.22153	1	0	0	0	0	0	2	2
Ighv1-59	3.2908	-3.57425	0.22153	1	0	0	0	3	1	0	0
Olfr700	3.29068	-3.57425	0.22153	1	0	0	0	3	0	1	0
Gm18407	3.29032	-3.57426	0.22153	1	0	0	0	2	1	0	1
Gm8835	3.29021	-3.57427	0.22153	1	0	0	0	2	0	1	1
Atp8b3	3.28985	-3.57428	0.22153	1	0	0	0	1	1	0	2
Gm12034	3.28985	-3.57428	0.22153	1	0	0	0	1	1	0	2
Gm30382	3.28985	-3.57428	0.22153	1	0	0	0	1	1	0	2
Tmem30b	3.28985	-3.57428	0.22153	1	0	0	0	1	1	0	2
Chrd	3.28973	-3.57428	0.22153	1	0	0	0	1	0	1	2
Gm15856	3.28937	-3.57429	0.22153	1	0	0	0	0	1	0	3
Gm38346	3.28926	-3.5743	0.22153	1	0	0	0	0	0	1	3
Gm5300	3.28926	-3.5743	0.22153	1	0	0	0	0	0	1	3
Ighv8-5	3.28867	-3.57431	0.22153	1	0	0	0	3	0	0	1
Gm25632	3.2882	-3.57433	0.22153	1	0	0	0	2	0	0	2
Nxf7	3.2882	-3.57433	0.22153	1	0	0	0	2	0	0	2
Ntrk2	3.28773	-3.57434	0.22153	1	0	0	0	1	0	0	3
Gm16229	3.23251	-2.88556	0.00336328	0.0751104	0	0	1	4	3	2	5
Gm10044	2.92804	-3.65666	0.380415	1	0	0	0	0	3	0	0
Gm12182	2.92804	-3.65666	0.380415	1	0	0	0	0	3	0	0
Gm5082	2.92804	-3.65666	0.380415	1	0	0	0	0	3	0	0
A730089K16Rik	2.92792	-3.65666	0.380415	1	0	0	0	0	2	1	0
Gm17111	2.92792	-3.65666	0.380415	1	0	0	0	0	2	1	0
Ubxn10	2.92792	-3.65666	0.380415	1	0	0	0	0	2	1	0
Gm29055	2.9278	-3.65666	0.380415	1	0	0	0	0	1	2	0
Gm38091	2.9278	-3.65666	0.380415	1	0	0	0	0	1	2	0
Hist1h2bb	2.9278	-3.65666	0.380415	1	0	0	0	0	1	2	0
Rps6kl1	2.9278	-3.65666	0.380415	1	0	0	0	0	1	2	0
AC110817.1	2.92768	-3.65667	0.380415	1	0	0	0	0	0	3	0
Gm22748	2.92768	-3.65667	0.380415	1	0	0	0	0	0	3	0
Il22	2.92768	-3.65667	0.380415	1	0	0	0	0	0	3	0
4921528I07Rik	2.92636	-3.65671	0.380415	1	0	0	0	1	2	0	0
Cfap44	2.92636	-3.65671	0.380415	1	0	0	0	1	2	0	0
Gm14415	2.92636	-3.65671	0.380415	1	0	0	0	1	2	0	0
Gm27002	2.92636	-3.65671	0.380415	1	0	0	0	1	2	0	0
Ighv3-4	2.92636	-3.65671	0.380415	1	0	0	0	1	2	0	0
Lmntd1	2.92636	-3.65671	0.380415	1	0	0	0	1	2	0	0
AC124399.2	2.92624	-3.65671	0.380415	1	0	0	0	1	1	1	0
Gm13022	2.92624	-3.65671	0.380415	1	0	0	0	1	1	1	0
Gm15819	2.92624	-3.65671	0.380415	1	0	0	0	1	1	1	0
Thsd7b	2.92624	-3.65671	0.380415	1	0	0	0	1	1	1	0
4930562F07Rik	2.92612	-3.65672	0.380415	1	0	0	0	1	0	2	0
5430400D12Rik	2.92612	-3.65672	0.380415	1	0	0	0	1	0	2	0
Fgf10	2.92612	-3.65672	0.380415	1	0	0	0	1	0	2	0
Gm15788	2.92612	-3.65672	0.380415	1	0	0	0	1	0	2	0
Gm37949	2.92612	-3.65672	0.380415	1	0	0	0	1	0	2	0
Gm43936	2.92612	-3.65672	0.380415	1	0	0	0	1	0	2	0
Kbtbd13	2.92612	-3.65672	0.380415	1	0	0	0	1	0	2	0
Kcnmb4os2	2.92612	-3.65672	0.380415	1	0	0	0	1	0	2	0
Tekt3	2.92612	-3.65672	0.380415	1	0	0	0	1	0	2	0
AC138284.7	2.92588	-3.65672	0.380415	1	0	0	0	0	2	0	1
Gm12367	2.92588	-3.65672	0.380415	1	0	0	0	0	2	0	1
Kirrel3os	2.92588	-3.65672	0.380415	1	0	0	0	0	2	0	1
1810012K16Rik	2.92576	-3.65673	0.380415	1	0	0	0	0	1	1	1
AC157652.2	2.92576	-3.65673	0.380415	1	0	0	0	0	1	1	1
Ccdc85a	2.92576	-3.65673	0.380415	1	0	0	0	0	1	1	1
Gm10135	2.92576	-3.65673	0.380415	1	0	0	0	0	1	1	1
Gm11578	2.92576	-3.65673	0.380415	1	0	0	0	0	1	1	1
Gm14450	2.92576	-3.65673	0.380415	1	0	0	0	0	1	1	1
Gm16128	2.92576	-3.65673	0.380415	1	0	0	0	0	1	1	1
Mir421	2.92576	-3.65673	0.380415	1	0	0	0	0	1	1	1
Gm22154	2.92564	-3.65673	0.380415	1	0	0	0	0	0	2	1
Gm43813	2.92564	-3.65673	0.380415	1	0	0	0	0	0	2	1
Plet1os	2.92564	-3.65673	0.380415	1	0	0	0	0	0	2	1
4933427E11Rik	2.92468	-3.65676	0.380415	1	0	0	0	2	1	0	0
Acbd7	2.92468	-3.65676	0.380415	1	0	0	0	2	1	0	0
Adamts17	2.92468	-3.65676	0.380415	1	0	0	0	2	1	0	0
Gm16573	2.92468	-3.65676	0.380415	1	0	0	0	2	1	0	0
Gm28501	2.92468	-3.65676	0.380415	1	0	0	0	2	1	0	0
Igkv4-74	2.92468	-3.65676	0.380415	1	0	0	0	2	1	0	0
AC153889.2	2.92456	-3.65677	0.380415	1	0	0	0	2	0	1	0
AC154713.1	2.92456	-3.65677	0.380415	1	0	0	0	2	0	1	0
Adam6b	2.92456	-3.65677	0.380415	1	0	0	0	2	0	1	0
Gm37978	2.92456	-3.65677	0.380415	1	0	0	0	2	0	1	0
Gm9429	2.92456	-3.65677	0.380415	1	0	0	0	2	0	1	0
Gm15650	2.9242	-3.65678	0.380415	1	0	0	0	1	1	0	1
Gm1965	2.9242	-3.65678	0.380415	1	0	0	0	1	1	0	1
Gm42460	2.9242	-3.65678	0.380415	1	0	0	0	1	1	0	1
Acaa1b	2.92408	-3.65678	0.380415	1	0	0	0	1	0	1	1
Foxa3	2.92408	-3.65678	0.380415	1	0	0	0	1	0	1	1
Gm2694	2.92408	-3.65678	0.380415	1	0	0	0	1	0	1	1
Gm28370	2.92408	-3.65678	0.380415	1	0	0	0	1	0	1	1
Gm28731	2.92408	-3.65678	0.380415	1	0	0	0	1	0	1	1
Gm38134	2.92408	-3.65678	0.380415	1	0	0	0	1	0	1	1
Gm42809	2.92408	-3.65678	0.380415	1	0	0	0	1	0	1	1
Hes7	2.92408	-3.65678	0.380415	1	0	0	0	1	0	1	1
Krt1	2.92408	-3.65678	0.380415	1	0	0	0	1	0	1	1
AC126459.2	2.92372	-3.65679	0.380415	1	0	0	0	0	1	0	2
Gm15304	2.92372	-3.65679	0.380415	1	0	0	0	0	1	0	2
Gm3654	2.92372	-3.65679	0.380415	1	0	0	0	0	1	0	2
Igkv4-61	2.92372	-3.65679	0.380415	1	0	0	0	0	1	0	2
Prss47	2.92372	-3.65679	0.380415	1	0	0	0	0	1	0	2
Spata22	2.9236	-3.6568	0.380415	1	0	0	0	0	0	1	2
AC153550.1	2.92301	-3.65681	0.380415	1	0	0	0	3	0	0	0
Drc1	2.92301	-3.65681	0.380415	1	0	0	0	3	0	0	0
Gm13998	2.92301	-3.65681	0.380415	1	0	0	0	3	0	0	0
Gm37120	2.92301	-3.65681	0.380415	1	0	0	0	3	0	0	0
Cntn4	2.92253	-3.65683	0.380415	1	0	0	0	2	0	0	1
Gm2448	2.92253	-3.65683	0.380415	1	0	0	0	2	0	0	1
Gm37387	2.92253	-3.65683	0.380415	1	0	0	0	2	0	0	1
Gml	2.92253	-3.65683	0.380415	1	0	0	0	2	0	0	1
AC140376.1	2.92205	-3.65684	0.380415	1	0	0	0	1	0	0	2
Gm14599	2.92205	-3.65684	0.380415	1	0	0	0	1	0	0	2
Gm15473	2.92205	-3.65684	0.380415	1	0	0	0	1	0	0	2
Gm16066	2.92205	-3.65684	0.380415	1	0	0	0	1	0	0	2
Gm6238	2.92205	-3.65684	0.380415	1	0	0	0	1	0	0	2
Spata9	2.92205	-3.65684	0.380415	1	0	0	0	1	0	0	2
Gm26863	2.92157	-3.65686	0.380415	1	0	0	0	0	0	0	3
Igkv1-133	2.92157	-3.65686	0.380415	1	0	0	0	0	0	0	3
Gm12221	2.91903	-3.04318	0.0412603	0.488595	1	0	0	2	1	7	1
Gm43696	2.76409	-3.09983	0.0389559	0.469358	0	0	1	0	4	2	4
Ighv1-80	2.74044	-3.10007	0.0733446	0.715297	0	1	0	7	1	0	2
Gm33973	2.72302	-2.38547	7.37113e-05	0.00321165	2	0	1	8	5	6	5
2010005H15Rik	2.71599	-2.12746	2.22967e-05	0.00115746	0	2	2	6	7	11	7
Lcn2	2.69634	2.42871	2.53048e-68	4.42488e-64	50	46	42	289	225	203	256
Fbxo2	2.55993	-2.78928	0.00849503	0.155113	0	1	1	5	3	3	4
Gm24950	2.53138	-3.22021	0.257564	1	1	0	0	0	0	8	0
B130021K23Rik	2.46491	-3.22031	0.0735539	0.716504	1	0	0	1	4	2	1
4930562C15Rik	2.43406	-3.74423	0.657289	1	0	0	0	0	2	0	0
Gm10433	2.43406	-3.74423	0.657289	1	0	0	0	0	2	0	0
Gm11715	2.43406	-3.74423	0.657289	1	0	0	0	0	2	0	0
Gm16152	2.43406	-3.74423	0.657289	1	0	0	0	0	2	0	0
Gm20778	2.43406	-3.74423	0.657289	1	0	0	0	0	2	0	0
Gm29083	2.43406	-3.74423	0.657289	1	0	0	0	0	2	0	0
Gm45684	2.43406	-3.74423	0.657289	1	0	0	0	0	2	0	0
Gm4993	2.43406	-3.74423	0.657289	1	0	0	0	0	2	0	0
Gpr4	2.43406	-3.74423	0.657289	1	0	0	0	0	2	0	0
Lrrc74a	2.43406	-3.74423	0.657289	1	0	0	0	0	2	0	0
Ptprz1	2.43406	-3.74423	0.657289	1	0	0	0	0	2	0	0
Slc26a1	2.43406	-3.74423	0.657289	1	0	0	0	0	2	0	0
AC159193.3	2.43394	-3.74423	0.657289	1	0	0	0	0	1	1	0
AC162936.1	2.43394	-3.74423	0.657289	1	0	0	0	0	1	1	0
C1qtnf4	2.43394	-3.74423	0.657289	1	0	0	0	0	1	1	0
Cfap206	2.43394	-3.74423	0.657289	1	0	0	0	0	1	1	0
Chia1	2.43394	-3.74423	0.657289	1	0	0	0	0	1	1	0
Gabrp	2.43394	-3.74423	0.657289	1	0	0	0	0	1	1	0
Gm10657	2.43394	-3.74423	0.657289	1	0	0	0	0	1	1	0
Gm12941	2.43394	-3.74423	0.657289	1	0	0	0	0	1	1	0
Gm21119	2.43394	-3.74423	0.657289	1	0	0	0	0	1	1	0
Gm22661	2.43394	-3.74423	0.657289	1	0	0	0	0	1	1	0
Gm24186	2.43394	-3.74423	0.657289	1	0	0	0	0	1	1	0
Gm28035	2.43394	-3.74423	0.657289	1	0	0	0	0	1	1	0
Gm38150	2.43394	-3.74423	0.657289	1	0	0	0	0	1	1	0
Gm42998	2.43394	-3.74423	0.657289	1	0	0	0	0	1	1	0
Gm43167	2.43394	-3.74423	0.657289	1	0	0	0	0	1	1	0
Gm6065	2.43394	-3.74423	0.657289	1	0	0	0	0	1	1	0
Gm7281	2.43394	-3.74423	0.657289	1	0	0	0	0	1	1	0
Hist1h1b	2.43394	-3.74423	0.657289	1	0	0	0	0	1	1	0
Mir31	2.43394	-3.74423	0.657289	1	0	0	0	0	1	1	0
Nipal4	2.43394	-3.74423	0.657289	1	0	0	0	0	1	1	0
Olfr701	2.43394	-3.74423	0.657289	1	0	0	0	0	1	1	0
Rbm24	2.43394	-3.74423	0.657289	1	0	0	0	0	1	1	0
Stmn4	2.43394	-3.74423	0.657289	1	0	0	0	0	1	1	0
Tmprss2	2.43394	-3.74423	0.657289	1	0	0	0	0	1	1	0
Vaultrc5	2.43394	-3.74423	0.657289	1	0	0	0	0	1	1	0
Zfp980	2.43394	-3.74423	0.657289	1	0	0	0	0	1	1	0
Zp3	2.43394	-3.74423	0.657289	1	0	0	0	0	1	1	0
4930512H18Rik	2.43382	-3.74423	0.657289	1	0	0	0	0	0	2	0
Cfap52	2.43382	-3.74423	0.657289	1	0	0	0	0	0	2	0
Cpa6	2.43382	-3.74423	0.657289	1	0	0	0	0	0	2	0
CT025600.1	2.43382	-3.74423	0.657289	1	0	0	0	0	0	2	0
Gm12912	2.43382	-3.74423	0.657289	1	0	0	0	0	0	2	0
Gm15241	2.43382	-3.74423	0.657289	1	0	0	0	0	0	2	0
Gm15884	2.43382	-3.74423	0.657289	1	0	0	0	0	0	2	0
Gm16025	2.43382	-3.74423	0.657289	1	0	0	0	0	0	2	0
Gm20432	2.43382	-3.74423	0.657289	1	0	0	0	0	0	2	0
Gm32983	2.43382	-3.74423	0.657289	1	0	0	0	0	0	2	0
Gm33962	2.43382	-3.74423	0.657289	1	0	0	0	0	0	2	0
Gm34411	2.43382	-3.74423	0.657289	1	0	0	0	0	0	2	0
Gm34780	2.43382	-3.74423	0.657289	1	0	0	0	0	0	2	0
Gm37334	2.43382	-3.74423	0.657289	1	0	0	0	0	0	2	0
Gm43020	2.43382	-3.74423	0.657289	1	0	0	0	0	0	2	0
Gm43077	2.43382	-3.74423	0.657289	1	0	0	0	0	0	2	0
Gm43495	2.43382	-3.74423	0.657289	1	0	0	0	0	0	2	0
Gm44000	2.43382	-3.74423	0.657289	1	0	0	0	0	0	2	0
Gm6970	2.43382	-3.74423	0.657289	1	0	0	0	0	0	2	0
Gprin2	2.43382	-3.74423	0.657289	1	0	0	0	0	0	2	0
Lgr5	2.43382	-3.74423	0.657289	1	0	0	0	0	0	2	0
Mir6363	2.43382	-3.74423	0.657289	1	0	0	0	0	0	2	0
Pcdhb10	2.43382	-3.74423	0.657289	1	0	0	0	0	0	2	0
Slc47a1	2.43382	-3.74423	0.657289	1	0	0	0	0	0	2	0
Tktl2	2.43382	-3.74423	0.657289	1	0	0	0	0	0	2	0
Vgf	2.43382	-3.74423	0.657289	1	0	0	0	0	0	2	0
1600002D24Rik	2.43236	-3.74428	0.657289	1	0	0	0	1	1	0	0
AC151828.1	2.43236	-3.74428	0.657289	1	0	0	0	1	1	0	0
AC154595.3	2.43236	-3.74428	0.657289	1	0	0	0	1	1	0	0
AC155300.1	2.43236	-3.74428	0.657289	1	0	0	0	1	1	0	0
AC159244.3	2.43236	-3.74428	0.657289	1	0	0	0	1	1	0	0
Aldh3a1	2.43236	-3.74428	0.657289	1	0	0	0	1	1	0	0
Ankrd36	2.43236	-3.74428	0.657289	1	0	0	0	1	1	0	0
Clec14a	2.43236	-3.74428	0.657289	1	0	0	0	1	1	0	0
Dhx58os	2.43236	-3.74428	0.657289	1	0	0	0	1	1	0	0
Efna3	2.43236	-3.74428	0.657289	1	0	0	0	1	1	0	0
Fxyd1	2.43236	-3.74428	0.657289	1	0	0	0	1	1	0	0
Gm10784	2.43236	-3.74428	0.657289	1	0	0	0	1	1	0	0
Gm12981	2.43236	-3.74428	0.657289	1	0	0	0	1	1	0	0
Gm13352	2.43236	-3.74428	0.657289	1	0	0	0	1	1	0	0
Gm15745	2.43236	-3.74428	0.657289	1	0	0	0	1	1	0	0
Gm15767	2.43236	-3.74428	0.657289	1	0	0	0	1	1	0	0
Gm16210	2.43236	-3.74428	0.657289	1	0	0	0	1	1	0	0
Gm25323	2.43236	-3.74428	0.657289	1	0	0	0	1	1	0	0
Gm26269	2.43236	-3.74428	0.657289	1	0	0	0	1	1	0	0
Gm2986	2.43236	-3.74428	0.657289	1	0	0	0	1	1	0	0
Gm42521	2.43236	-3.74428	0.657289	1	0	0	0	1	1	0	0
Gm45873	2.43236	-3.74428	0.657289	1	0	0	0	1	1	0	0
Gm6283	2.43236	-3.74428	0.657289	1	0	0	0	1	1	0	0
Gm7200	2.43236	-3.74428	0.657289	1	0	0	0	1	1	0	0
Gm8343	2.43236	-3.74428	0.657289	1	0	0	0	1	1	0	0
Gm8745	2.43236	-3.74428	0.657289	1	0	0	0	1	1	0	0
Gm8974	2.43236	-3.74428	0.657289	1	0	0	0	1	1	0	0
Hif3a	2.43236	-3.74428	0.657289	1	0	0	0	1	1	0	0
Ighv8-4	2.43236	-3.74428	0.657289	1	0	0	0	1	1	0	0
Kcnc2	2.43236	-3.74428	0.657289	1	0	0	0	1	1	0	0
Mageb3	2.43236	-3.74428	0.657289	1	0	0	0	1	1	0	0
Pmepa1os	2.43236	-3.74428	0.657289	1	0	0	0	1	1	0	0
Rpl9-ps8	2.43236	-3.74428	0.657289	1	0	0	0	1	1	0	0
Serpina3h	2.43236	-3.74428	0.657289	1	0	0	0	1	1	0	0
Smt3h2-ps	2.43236	-3.74428	0.657289	1	0	0	0	1	1	0	0
St6galnac2	2.43236	-3.74428	0.657289	1	0	0	0	1	1	0	0
Trbj1-3	2.43236	-3.74428	0.657289	1	0	0	0	1	1	0	0
1700023H06Rik	2.43224	-3.74428	0.657289	1	0	0	0	1	0	1	0
1700036A12Rik	2.43224	-3.74428	0.657289	1	0	0	0	1	0	1	0
4930519F16Rik	2.43224	-3.74428	0.657289	1	0	0	0	1	0	1	0
AC124687.2	2.43224	-3.74428	0.657289	1	0	0	0	1	0	1	0
Agbl1	2.43224	-3.74428	0.657289	1	0	0	0	1	0	1	0
Ankef1	2.43224	-3.74428	0.657289	1	0	0	0	1	0	1	0
Diras1	2.43224	-3.74428	0.657289	1	0	0	0	1	0	1	0
Gk2	2.43224	-3.74428	0.657289	1	0	0	0	1	0	1	0
Gm11788	2.43224	-3.74428	0.657289	1	0	0	0	1	0	1	0
Gm12045	2.43224	-3.74428	0.657289	1	0	0	0	1	0	1	0
Gm13230	2.43224	-3.74428	0.657289	1	0	0	0	1	0	1	0
Gm15981	2.43224	-3.74428	0.657289	1	0	0	0	1	0	1	0
Gm16291	2.43224	-3.74428	0.657289	1	0	0	0	1	0	1	0
Gm16416	2.43224	-3.74428	0.657289	1	0	0	0	1	0	1	0
Gm16585	2.43224	-3.74428	0.657289	1	0	0	0	1	0	1	0
Gm17201	2.43224	-3.74428	0.657289	1	0	0	0	1	0	1	0
Gm19798	2.43224	-3.74428	0.657289	1	0	0	0	1	0	1	0
Gm24412	2.43224	-3.74428	0.657289	1	0	0	0	1	0	1	0
Gm26765	2.43224	-3.74428	0.657289	1	0	0	0	1	0	1	0
Gm32391	2.43224	-3.74428	0.657289	1	0	0	0	1	0	1	0
Gm36937	2.43224	-3.74428	0.657289	1	0	0	0	1	0	1	0
Gm37529	2.43224	-3.74428	0.657289	1	0	0	0	1	0	1	0
Gm39397	2.43224	-3.74428	0.657289	1	0	0	0	1	0	1	0
Gm43330	2.43224	-3.74428	0.657289	1	0	0	0	1	0	1	0
Gm7977	2.43224	-3.74428	0.657289	1	0	0	0	1	0	1	0
Gm9506	2.43224	-3.74428	0.657289	1	0	0	0	1	0	1	0
Gm9788	2.43224	-3.74428	0.657289	1	0	0	0	1	0	1	0
Hrct1	2.43224	-3.74428	0.657289	1	0	0	0	1	0	1	0
Ighg2c	2.43224	-3.74428	0.657289	1	0	0	0	1	0	1	0
Il5	2.43224	-3.74428	0.657289	1	0	0	0	1	0	1	0
Lhx1	2.43224	-3.74428	0.657289	1	0	0	0	1	0	1	0
Mirlet7f-1	2.43224	-3.74428	0.657289	1	0	0	0	1	0	1	0
Myt1l	2.43224	-3.74428	0.657289	1	0	0	0	1	0	1	0
Plvap	2.43224	-3.74428	0.657289	1	0	0	0	1	0	1	0
Qrfp	2.43224	-3.74428	0.657289	1	0	0	0	1	0	1	0
Rps12-ps21	2.43224	-3.74428	0.657289	1	0	0	0	1	0	1	0
Slc6a5	2.43224	-3.74428	0.657289	1	0	0	0	1	0	1	0
1700001L19Rik	2.43187	-3.74429	0.657289	1	0	0	0	0	1	0	1
AC101882.1	2.43187	-3.74429	0.657289	1	0	0	0	0	1	0	1
AC134917.2	2.43187	-3.74429	0.657289	1	0	0	0	0	1	0	1
AC158804.1	2.43187	-3.74429	0.657289	1	0	0	0	0	1	0	1
AC159624.1	2.43187	-3.74429	0.657289	1	0	0	0	0	1	0	1
Asic1	2.43187	-3.74429	0.657289	1	0	0	0	0	1	0	1
Cacna2d3	2.43187	-3.74429	0.657289	1	0	0	0	0	1	0	1
Cndp1	2.43187	-3.74429	0.657289	1	0	0	0	0	1	0	1
Cryga	2.43187	-3.74429	0.657289	1	0	0	0	0	1	0	1
CT485612.11	2.43187	-3.74429	0.657289	1	0	0	0	0	1	0	1
Dlx4	2.43187	-3.74429	0.657289	1	0	0	0	0	1	0	1
Frmd3	2.43187	-3.74429	0.657289	1	0	0	0	0	1	0	1
Gh	2.43187	-3.74429	0.657289	1	0	0	0	0	1	0	1
Gm13797	2.43187	-3.74429	0.657289	1	0	0	0	0	1	0	1
Gm14964	2.43187	-3.74429	0.657289	1	0	0	0	0	1	0	1
Gm15419	2.43187	-3.74429	0.657289	1	0	0	0	0	1	0	1
Gm16193	2.43187	-3.74429	0.657289	1	0	0	0	0	1	0	1
Gm18699	2.43187	-3.74429	0.657289	1	0	0	0	0	1	0	1
Gm25363	2.43187	-3.74429	0.657289	1	0	0	0	0	1	0	1
Gm32816	2.43187	-3.74429	0.657289	1	0	0	0	0	1	0	1
Gm32950	2.43187	-3.74429	0.657289	1	0	0	0	0	1	0	1
Gm37676	2.43187	-3.74429	0.657289	1	0	0	0	0	1	0	1
Gm44283	2.43187	-3.74429	0.657289	1	0	0	0	0	1	0	1
Gm45457	2.43187	-3.74429	0.657289	1	0	0	0	0	1	0	1
Gm5218	2.43187	-3.74429	0.657289	1	0	0	0	0	1	0	1
Gm5322	2.43187	-3.74429	0.657289	1	0	0	0	0	1	0	1
Gm5687	2.43187	-3.74429	0.657289	1	0	0	0	0	1	0	1
Gm6013	2.43187	-3.74429	0.657289	1	0	0	0	0	1	0	1
Gm9166	2.43187	-3.74429	0.657289	1	0	0	0	0	1	0	1
Igkv8-18	2.43187	-3.74429	0.657289	1	0	0	0	0	1	0	1
Kirrel3	2.43187	-3.74429	0.657289	1	0	0	0	0	1	0	1
Mir196a-1	2.43187	-3.74429	0.657289	1	0	0	0	0	1	0	1
Mir7116	2.43187	-3.74429	0.657289	1	0	0	0	0	1	0	1
Myoc	2.43187	-3.74429	0.657289	1	0	0	0	0	1	0	1
Optc	2.43187	-3.74429	0.657289	1	0	0	0	0	1	0	1
Pram1	2.43187	-3.74429	0.657289	1	0	0	0	0	1	0	1
Topbp1-ps2	2.43187	-3.74429	0.657289	1	0	0	0	0	1	0	1
AC132954.5	2.43175	-3.7443	0.657289	1	0	0	0	0	0	1	1
Acr	2.43175	-3.7443	0.657289	1	0	0	0	0	0	1	1
AL513022.1	2.43175	-3.7443	0.657289	1	0	0	0	0	0	1	1
Aoc3	2.43175	-3.7443	0.657289	1	0	0	0	0	0	1	1
Cfap58	2.43175	-3.7443	0.657289	1	0	0	0	0	0	1	1
CT009757.4	2.43175	-3.7443	0.657289	1	0	0	0	0	0	1	1
CT030166.5	2.43175	-3.7443	0.657289	1	0	0	0	0	0	1	1
CT030170.3	2.43175	-3.7443	0.657289	1	0	0	0	0	0	1	1
Gm10936	2.43175	-3.7443	0.657289	1	0	0	0	0	0	1	1
Gm11971	2.43175	-3.7443	0.657289	1	0	0	0	0	0	1	1
Gm12196	2.43175	-3.7443	0.657289	1	0	0	0	0	0	1	1
Gm12356	2.43175	-3.7443	0.657289	1	0	0	0	0	0	1	1
Gm12979	2.43175	-3.7443	0.657289	1	0	0	0	0	0	1	1
Gm16301	2.43175	-3.7443	0.657289	1	0	0	0	0	0	1	1
Gm19409	2.43175	-3.7443	0.657289	1	0	0	0	0	0	1	1
Gm26531	2.43175	-3.7443	0.657289	1	0	0	0	0	0	1	1
Gm26751	2.43175	-3.7443	0.657289	1	0	0	0	0	0	1	1
Gm42849	2.43175	-3.7443	0.657289	1	0	0	0	0	0	1	1
Gm43218	2.43175	-3.7443	0.657289	1	0	0	0	0	0	1	1
Gm43568	2.43175	-3.7443	0.657289	1	0	0	0	0	0	1	1
Gm44096	2.43175	-3.7443	0.657289	1	0	0	0	0	0	1	1
Gm44745	2.43175	-3.7443	0.657289	1	0	0	0	0	0	1	1
Gm45877	2.43175	-3.7443	0.657289	1	0	0	0	0	0	1	1
Gm8618	2.43175	-3.7443	0.657289	1	0	0	0	0	0	1	1
Gm9109	2.43175	-3.7443	0.657289	1	0	0	0	0	0	1	1
Hist1h3a	2.43175	-3.7443	0.657289	1	0	0	0	0	0	1	1
Il25	2.43175	-3.7443	0.657289	1	0	0	0	0	0	1	1
Mir7031	2.43175	-3.7443	0.657289	1	0	0	0	0	0	1	1
Slc5a10	2.43175	-3.7443	0.657289	1	0	0	0	0	0	1	1
Slc6a17	2.43175	-3.7443	0.657289	1	0	0	0	0	0	1	1
1700010B13Rik	2.43066	-3.74433	0.657289	1	0	0	0	2	0	0	0
4930517O19Rik	2.43066	-3.74433	0.657289	1	0	0	0	2	0	0	0
9130409I23Rik	2.43066	-3.74433	0.657289	1	0	0	0	2	0	0	0
AC130222.1	2.43066	-3.74433	0.657289	1	0	0	0	2	0	0	0
CU024886.1	2.43066	-3.74433	0.657289	1	0	0	0	2	0	0	0
Frmpd3	2.43066	-3.74433	0.657289	1	0	0	0	2	0	0	0
Gm11476	2.43066	-3.74433	0.657289	1	0	0	0	2	0	0	0
Gm12576	2.43066	-3.74433	0.657289	1	0	0	0	2	0	0	0
Gm12998	2.43066	-3.74433	0.657289	1	0	0	0	2	0	0	0
Gm1647	2.43066	-3.74433	0.657289	1	0	0	0	2	0	0	0
Gm18753	2.43066	-3.74433	0.657289	1	0	0	0	2	0	0	0
Gm24082	2.43066	-3.74433	0.657289	1	0	0	0	2	0	0	0
Gm28694	2.43066	-3.74433	0.657289	1	0	0	0	2	0	0	0
Gm42930	2.43066	-3.74433	0.657289	1	0	0	0	2	0	0	0
Gm43698	2.43066	-3.74433	0.657289	1	0	0	0	2	0	0	0
Gm44040	2.43066	-3.74433	0.657289	1	0	0	0	2	0	0	0
Gm44624	2.43066	-3.74433	0.657289	1	0	0	0	2	0	0	0
Gm5308	2.43066	-3.74433	0.657289	1	0	0	0	2	0	0	0
Hoxd3os1	2.43066	-3.74433	0.657289	1	0	0	0	2	0	0	0
Kndc1	2.43066	-3.74433	0.657289	1	0	0	0	2	0	0	0
Lman1l	2.43066	-3.74433	0.657289	1	0	0	0	2	0	0	0
Lrrc31	2.43066	-3.74433	0.657289	1	0	0	0	2	0	0	0
n-R5s172	2.43066	-3.74433	0.657289	1	0	0	0	2	0	0	0
Olfr287	2.43066	-3.74433	0.657289	1	0	0	0	2	0	0	0
Trat1	2.43066	-3.74433	0.657289	1	0	0	0	2	0	0	0
Tsix	2.43066	-3.74433	0.657289	1	0	0	0	2	0	0	0
Xpnpep2	2.43066	-3.74433	0.657289	1	0	0	0	2	0	0	0
1700003M07Rik	2.43017	-3.74435	0.657289	1	0	0	0	1	0	0	1
4930458B22Rik	2.43017	-3.74435	0.657289	1	0	0	0	1	0	0	1
4933416M07Rik	2.43017	-3.74435	0.657289	1	0	0	0	1	0	0	1
5031410I06Rik	2.43017	-3.74435	0.657289	1	0	0	0	1	0	0	1
8030442B05Rik	2.43017	-3.74435	0.657289	1	0	0	0	1	0	0	1
AC113305.1	2.43017	-3.74435	0.657289	1	0	0	0	1	0	0	1
AC120002.3	2.43017	-3.74435	0.657289	1	0	0	0	1	0	0	1
AC126262.2	2.43017	-3.74435	0.657289	1	0	0	0	1	0	0	1
AC144942.1	2.43017	-3.74435	0.657289	1	0	0	0	1	0	0	1
AC154219.1	2.43017	-3.74435	0.657289	1	0	0	0	1	0	0	1
Actl6b	2.43017	-3.74435	0.657289	1	0	0	0	1	0	0	1
Bpi	2.43017	-3.74435	0.657289	1	0	0	0	1	0	0	1
CAAA01066804.1	2.43017	-3.74435	0.657289	1	0	0	0	1	0	0	1
Crp	2.43017	-3.74435	0.657289	1	0	0	0	1	0	0	1
CT030159.3	2.43017	-3.74435	0.657289	1	0	0	0	1	0	0	1
Fam46d	2.43017	-3.74435	0.657289	1	0	0	0	1	0	0	1
Gm10419	2.43017	-3.74435	0.657289	1	0	0	0	1	0	0	1
Gm12865	2.43017	-3.74435	0.657289	1	0	0	0	1	0	0	1
Gm13383	2.43017	-3.74435	0.657289	1	0	0	0	1	0	0	1
Gm14401	2.43017	-3.74435	0.657289	1	0	0	0	1	0	0	1
Gm16118	2.43017	-3.74435	0.657289	1	0	0	0	1	0	0	1
Gm16235	2.43017	-3.74435	0.657289	1	0	0	0	1	0	0	1
Gm19164	2.43017	-3.74435	0.657289	1	0	0	0	1	0	0	1
Gm20443	2.43017	-3.74435	0.657289	1	0	0	0	1	0	0	1
Gm26800	2.43017	-3.74435	0.657289	1	0	0	0	1	0	0	1
Gm29395	2.43017	-3.74435	0.657289	1	0	0	0	1	0	0	1
Gm34379	2.43017	-3.74435	0.657289	1	0	0	0	1	0	0	1
Gm37004	2.43017	-3.74435	0.657289	1	0	0	0	1	0	0	1
Gm37264	2.43017	-3.74435	0.657289	1	0	0	0	1	0	0	1
Gm37855	2.43017	-3.74435	0.657289	1	0	0	0	1	0	0	1
Gm43065	2.43017	-3.74435	0.657289	1	0	0	0	1	0	0	1
Gm43336	2.43017	-3.74435	0.657289	1	0	0	0	1	0	0	1
Gm43387	2.43017	-3.74435	0.657289	1	0	0	0	1	0	0	1
Gm4468	2.43017	-3.74435	0.657289	1	0	0	0	1	0	0	1
Gm45812	2.43017	-3.74435	0.657289	1	0	0	0	1	0	0	1
Gm5741	2.43017	-3.74435	0.657289	1	0	0	0	1	0	0	1
Ighv9-2	2.43017	-3.74435	0.657289	1	0	0	0	1	0	0	1
Igkv4-77	2.43017	-3.74435	0.657289	1	0	0	0	1	0	0	1
Igkv9-123	2.43017	-3.74435	0.657289	1	0	0	0	1	0	0	1
mt-Tr	2.43017	-3.74435	0.657289	1	0	0	0	1	0	0	1
Muc5ac	2.43017	-3.74435	0.657289	1	0	0	0	1	0	0	1
Rhbdl1	2.43017	-3.74435	0.657289	1	0	0	0	1	0	0	1
Rps12-ps5	2.43017	-3.74435	0.657289	1	0	0	0	1	0	0	1
Slco1a6	2.43017	-3.74435	0.657289	1	0	0	0	1	0	0	1
Uts2b	2.43017	-3.74435	0.657289	1	0	0	0	1	0	0	1
Wnt16	2.43017	-3.74435	0.657289	1	0	0	0	1	0	0	1
AL589871.1	2.42968	-3.74436	0.657289	1	0	0	0	0	0	0	2
B930086L07Rik	2.42968	-3.74436	0.657289	1	0	0	0	0	0	0	2
Cacng6	2.42968	-3.74436	0.657289	1	0	0	0	0	0	0	2
Cox4i2	2.42968	-3.74436	0.657289	1	0	0	0	0	0	0	2
Cuzd1	2.42968	-3.74436	0.657289	1	0	0	0	0	0	0	2
Elfn2	2.42968	-3.74436	0.657289	1	0	0	0	0	0	0	2
Gm15352	2.42968	-3.74436	0.657289	1	0	0	0	0	0	0	2
Gm16060	2.42968	-3.74436	0.657289	1	0	0	0	0	0	0	2
Gm16116	2.42968	-3.74436	0.657289	1	0	0	0	0	0	0	2
Gm25128	2.42968	-3.74436	0.657289	1	0	0	0	0	0	0	2
Gm26723	2.42968	-3.74436	0.657289	1	0	0	0	0	0	0	2
Gm26741	2.42968	-3.74436	0.657289	1	0	0	0	0	0	0	2
Gm26904	2.42968	-3.74436	0.657289	1	0	0	0	0	0	0	2
Gm38236	2.42968	-3.74436	0.657289	1	0	0	0	0	0	0	2
Gm38331	2.42968	-3.74436	0.657289	1	0	0	0	0	0	0	2
Gm44983	2.42968	-3.74436	0.657289	1	0	0	0	0	0	0	2
Gm6905	2.42968	-3.74436	0.657289	1	0	0	0	0	0	0	2
Gm9577	2.42968	-3.74436	0.657289	1	0	0	0	0	0	0	2
Mir7013	2.42968	-3.74436	0.657289	1	0	0	0	0	0	0	2
Stab2	2.42968	-3.74436	0.657289	1	0	0	0	0	0	0	2
Igkv3-7	2.36706	-0.462245	1.18938e-06	8.95176e-05	7	11	3	51	30	12	27
Igkv5-45	2.36522	-2.88567	0.0463482	0.530092	1	1	0	6	5	1	1
Hoxb6	2.31578	-2.61383	0.0129838	0.214057	0	2	1	7	6	4	1
A530020G20Rik	2.3137	-2.61424	0.00331661	0.0742578	1	1	1	4	4	2	8
Igkv4-57	2.28424	-1.69764	0.000132742	0.00529949	3	4	1	18	6	12	8
Gm26175	2.27895	-3.28442	0.11839	0.984753	0	0	1	1	4	1	1
Gstm6	2.27815	-3.28461	0.103972	0.905109	1	0	0	1	3	1	2
Gm17160	2.27806	-3.28461	0.103864	0.904335	1	0	0	1	1	3	2
Gpr83	2.27768	-3.28464	0.103122	0.900266	1	0	0	3	2	1	1
Gm5483	2.27733	-3.28446	0.110565	0.944809	0	0	1	3	2	2	0
Myo15b	2.27723	-3.28461	0.100711	0.886447	1	0	0	1	2	2	2
Ighv2-6-8	2.27698	-3.28454	0.10325	0.900931	0	1	0	3	2	1	1
Gm20498	2.27685	-3.28452	0.103277	0.901018	0	0	1	3	2	1	1
AC156559.1	2.27684	-3.28458	0.102787	0.898234	0	1	0	1	1	2	3
Kbtbd12	2.27672	-3.28462	0.160992	1	0	1	0	2	1	1	3
Gm12349	2.27515	-3.28455	0.170957	1	0	0	1	2	0	3	2
Igkv1-88	2.27494	-3.28461	0.169396	1	0	1	0	3	2	0	2
Gm12219	2.27122	-3.28457	0.186542	1	0	0	1	0	1	2	4
Ighv14-1	2.27093	-3.28467	0.176893	1	0	1	0	3	1	0	3
Igkv4-68	2.26339	-1.86031	0.00212811	0.0523633	5	2	0	16	8	2	12
AW047730	2.25296	-2.93653	0.0438727	0.50851	2	0	0	5	1	4	2
Tmigd3	2.25285	-2.93648	0.0405238	0.482597	2	0	0	3	5	1	3
D630029K05Rik	2.25098	-2.93645	0.03615	0.445163	2	0	0	1	3	4	4
Olfr810	2.24859	-2.93638	0.032274	0.410216	1	0	1	2	3	3	4
D430041D05Rik	2.24858	-2.93627	0.032274	0.410216	0	1	1	3	2	4	3
Ceacam10	2.23653	-2.65597	0.00339033	0.0755491	1	1	1	4	5	3	5
Igkv15-103	2.16062	-1.63353	0.00220228	0.0537795	1	7	1	23	7	6	10
Saa1	2.15401	-0.354008	1.53692e-11	3.23796e-09	9	8	9	35	37	21	34
Fshr	2.14814	-2.69942	0.0106029	0.183388	2	0	1	5	3	1	7
Igkv8-27	2.12848	-1.93525	0.0011415	0.031401	1	5	1	15	5	6	9
Gm13332	2.12784	-2.98897	0.0496437	0.55599	1	1	0	2	3	2	4
Saa4	2.12305	-2.98906	0.071907	0.707707	1	0	1	3	3	0	5
4932441J04Rik	2.11799	-2.9888	0.0951145	0.851469	0	0	2	0	2	4	5
A330040F15Rik	2.09949	-2.49543	0.00634252	0.125508	2	2	0	8	7	2	3
Gm38391	2.08559	-3.35171	0.19972	1	1	0	0	0	4	1	1
Gm10489	2.07747	-3.35169	0.176895	1	1	0	0	1	3	2	0
Npy4r	2.07514	-0.958548	8.04387e-09	1.00951e-06	6	5	6	22	21	20	16
Asgr1	2.07269	-3.35182	0.265876	1	1	0	0	2	0	3	1
Dio1	2.07254	-3.35182	0.265766	1	1	0	0	1	3	0	2
AC158990.2	2.07084	-3.35165	0.175824	1	0	1	0	2	1	3	0
Snord49b	2.07078	-3.35167	0.290096	1	0	1	0	1	0	4	1
Ect2l	2.06996	-3.35164	0.313752	1	0	0	1	2	0	4	0
Gm12403	2.06992	-3.35186	0.253928	1	1	0	0	3	1	1	1
Btnl1	2.06946	-3.35183	0.248882	1	1	0	0	1	2	1	2
Gm18342	2.06939	-3.3517	0.24912	1	0	0	1	2	1	2	1
AC165247.1	2.06884	-3.35171	0.266344	1	0	1	0	2	3	0	1
Gm42965	2.0686	-3.35176	0.254088	1	0	1	0	3	1	1	1
Gm26773	2.06837	-3.35174	0.254121	1	0	0	1	3	1	1	1
Ighv1-2	2.06836	-3.35179	0.253555	1	0	1	0	1	1	1	3
Cpxm2	2.06788	-3.35176	0.255777	1	0	0	1	2	2	0	2
AC125350.2	2.0676	-3.3517	0.26608	1	0	0	1	1	3	0	2
Saa-ps	2.06727	-3.35172	0.263619	1	0	0	1	0	2	1	3
Gm7769	2.06717	-3.35173	0.263533	1	0	0	1	0	1	2	3
Igkv6-14	2.06694	-3.35177	0.264521	1	0	1	0	3	0	2	1
Mir1932	2.06611	-3.3518	0.263765	1	0	1	0	1	0	2	3
Gm15411	2.06541	-3.35175	0.283823	1	0	1	0	4	1	1	0
Wnt9b	2.06443	-3.35182	0.262738	1	0	0	1	2	1	0	3
Ighv3-1	2.06435	-3.35197	0.33829	1	1	0	0	0	1	0	5
Igkv4-58	2.05039	-2.74363	0.0417137	0.492547	0	2	1	3	1	4	7
Igkv3-1	2.04774	-3.35186	0.306341	1	0	0	1	4	0	0	2
Krt79	2.0434	-3.35186	0.341624	1	0	1	0	5	0	0	1
Eef1akmt3	1.99743	-3.04332	0.080314	0.75927	1	0	1	1	4	3	2
Adh1	1.99659	-2.35093	0.00208462	0.0515107	1	1	3	6	4	4	9
Anks1b	1.99581	-3.04344	0.076315	0.734436	0	1	1	4	2	1	3
Saa2	1.99459	-3.04352	0.0942181	0.847059	1	0	1	1	3	1	5
Igkv6-20	1.9937	-3.04362	0.0863769	0.797997	1	1	0	4	1	1	4
Ighv1-78	1.98521	-3.04343	0.124647	1	0	2	0	6	1	2	1
AC124414.1	1.96553	-2.78916	0.0525695	0.578144	0	2	1	1	5	5	3
Slc36a3	1.96446	-2.78952	0.0133401	0.217865	2	0	1	4	2	5	3
Zfp819	1.96445	-2.78948	0.0133401	0.217865	1	0	2	3	3	3	5
AW551984	1.96445	-2.78953	0.0133401	0.217865	1	1	1	5	3	2	4
Rpl3l	1.96445	-2.78929	0.0375652	0.457455	0	1	2	4	5	2	3
E130215H24Rik	1.95818	-2.78966	0.020041	0.291389	1	1	1	5	2	1	6
Ighv1-4	1.95229	-2.7895	0.0671278	0.679636	0	3	0	2	2	3	7
Wnk4	1.94686	-2.57354	0.00718144	0.136993	2	1	1	5	6	3	4
Cd209e	1.92489	-0.389517	1.90769e-09	2.74933e-07	13	10	6	21	30	36	33
Csf3	1.91807	-1.83533	0.0272997	0.365616	5	4	0	3	4	23	7
Gm43181	1.9155	-1.93514	0.000495236	0.0160269	1	5	2	9	10	5	10
Nrg1	1.90843	3.75891	8.63071e-21	7.07435e-18	129	263	152	595	539	475	636
Esrp2	1.89798	-1.15633	8.38457e-06	0.000492549	6	4	6	12	12	16	26
Bex1	1.87395	-2.0989	0.00123688	0.0334752	2	2	3	7	5	10	7
Kcnd2	1.85487	-3.09988	0.178237	1	0	2	0	0	2	5	2
Igha	1.85377	-2.837	0.0399491	0.477813	1	2	0	7	1	2	3
Cnr1	1.85184	-3.10038	0.144101	1	2	0	0	2	1	1	5
Gm36551	1.8517	-3.09988	0.129867	1	0	1	1	3	3	3	0
Gm20125	1.85133	-3.09991	0.119452	0.989336	0	2	0	2	3	3	1
Adcyap1	1.85103	-3.10001	0.114313	0.963754	1	1	0	2	3	3	1
Gm13731	1.85101	-3.09989	0.114272	0.963754	0	1	1	2	3	3	1
Gm28707	1.851	-3.09996	0.114272	0.963754	0	1	1	2	2	3	2
Foxe1	1.85005	-3.10017	0.127258	1	1	0	1	3	3	0	3
Gm5356	1.84844	-3.10004	0.122975	1	0	0	2	4	1	2	2
Gpr156	1.84636	-3.10003	0.13253	1	0	0	2	1	1	3	4
CT030181.1	1.83561	-3.42203	0.289772	1	0	1	0	0	3	2	0
Gm15063	1.83042	-3.42219	0.391901	1	1	0	0	1	2	2	0
Gm42876	1.8295	-3.42208	0.401705	1	0	1	0	1	3	1	0
Gm20635	1.8291	-3.42234	0.414137	1	1	0	0	0	0	2	3
AC101875.1	1.82904	-3.42224	0.391016	1	1	0	0	2	1	2	0
Gm6197	1.82777	-3.42231	0.391171	1	1	0	0	2	0	2	1
Gm13812	1.82727	-3.42209	0.392181	1	0	0	1	0	2	2	1
Gm26595	1.82727	-3.42209	0.392181	1	0	0	1	0	2	2	1
AC158803.1	1.82685	-3.42214	0.391189	1	0	1	0	2	1	2	0
Il13ra2	1.82652	-3.42213	0.384668	1	0	0	1	1	2	1	1
CT030166.3	1.82641	-3.42219	0.384049	1	0	0	1	2	1	1	1
Gm26518	1.82641	-3.42219	0.384049	1	0	0	1	2	1	1	1
Ppp2r2b	1.82641	-3.42219	0.384049	1	0	0	1	2	1	1	1
Gm5513	1.8264	-3.4222	0.383911	1	0	0	1	1	1	1	2
Ccdc146	1.82629	-3.42216	0.401682	1	0	1	0	1	0	3	1
Gm12630	1.82591	-3.42213	0.401971	1	0	0	1	1	3	0	1
Tc2n	1.82591	-3.42213	0.401971	1	0	0	1	1	3	0	1
Gm11690	1.82564	-3.4222	0.391407	1	0	1	0	2	2	0	1
AI838599	1.82486	-3.42221	0.391155	1	0	0	1	1	0	2	2
Tro	1.82481	-3.42217	0.417477	1	0	1	0	0	0	3	2
Esr2	1.82445	-3.4224	0.438032	1	1	0	0	0	0	1	4
Igkj1	1.82289	-3.42225	0.398933	1	0	1	0	3	1	0	1
Mfsd4b2	1.82208	-3.42218	0.415769	1	0	0	1	3	0	2	0
Gm11527	1.82129	-3.42227	0.39825	1	0	0	1	1	1	0	3
Srsf12	1.81624	-3.42224	0.440556	1	0	1	0	4	1	0	0
Ighv1-66	1.81527	-3.42232	0.41364	1	0	1	0	3	0	0	2
Igkv12-98	1.81527	-3.42232	0.41364	1	0	1	0	3	0	0	2
Sele	1.81384	-3.4223	0.413728	1	0	0	1	3	0	0	2
Gm44428	1.77258	-2.65613	0.0589336	0.623431	0	3	1	6	1	4	5
Mid1-ps1	1.74848	-2.88588	0.0370531	0.453833	1	1	1	2	1	4	5
Abca14	1.72986	-1.81136	0.000643534	0.0198934	0	6	4	9	9	10	9
Ankrd6	1.71112	-2.49529	0.0671463	0.679636	0	1	4	6	1	8	4
Ighv5-16	1.69157	-3.15928	0.187501	1	2	0	0	4	1	1	2
Tmprss13	1.69126	-3.1591	0.210049	1	1	1	0	4	3	0	1
Gm26526	1.69111	-3.15908	0.227009	1	1	0	1	5	2	1	0
Gm8523	1.69044	-3.15884	0.185903	1	0	1	1	1	2	4	1
Efcc1	1.69009	-3.15905	0.175409	1	1	0	1	3	1	3	1
Gm15954	1.68974	-3.15918	0.170524	1	2	0	0	2	2	2	2
Gm43388	1.68974	-3.15901	0.170524	1	1	1	0	2	3	2	1
Ecscr	1.68974	-3.15906	0.170524	1	1	1	0	3	2	2	1
Myh14	1.68865	-3.15921	0.179415	1	1	1	0	2	1	1	4
Gm42573	1.68766	-3.15915	0.193641	1	1	0	1	4	2	0	2
Rab25	1.68598	-3.15907	0.26402	1	0	1	1	3	2	0	3
Gm45745	1.68517	-3.15907	0.189086	1	0	2	0	4	1	1	2
Gng4	1.68272	-3.15909	0.27335	1	0	1	1	2	0	2	4
Gm15186	1.68185	-3.15906	0.275712	1	0	0	2	3	0	2	3
1700012C14Rik	1.6783	-3.83744	1	1	0	0	0	0	1	0	0
1700095J03Rik	1.6783	-3.83744	1	1	0	0	0	0	1	0	0
3010001F23Rik	1.6783	-3.83744	1	1	0	0	0	0	1	0	0
4921517D22Rik	1.6783	-3.83744	1	1	0	0	0	0	1	0	0
4930527J03Rik	1.6783	-3.83744	1	1	0	0	0	0	1	0	0
4930560O18Rik	1.6783	-3.83744	1	1	0	0	0	0	1	0	0
4930564D02Rik	1.6783	-3.83744	1	1	0	0	0	0	1	0	0
4930578M07Rik	1.6783	-3.83744	1	1	0	0	0	0	1	0	0
4933430L12Rik	1.6783	-3.83744	1	1	0	0	0	0	1	0	0
9230104M06Rik	1.6783	-3.83744	1	1	0	0	0	0	1	0	0
A730035I17Rik	1.6783	-3.83744	1	1	0	0	0	0	1	0	0
AC079644.15	1.6783	-3.83744	1	1	0	0	0	0	1	0	0
AC090659.2	1.6783	-3.83744	1	1	0	0	0	0	1	0	0
AC113291.1	1.6783	-3.83744	1	1	0	0	0	0	1	0	0
AC115297.1	1.6783	-3.83744	1	1	0	0	0	0	1	0	0
AC121942.1	1.6783	-3.83744	1	1	0	0	0	0	1	0	0
AC125206.2	1.6783	-3.83744	1	1	0	0	0	0	1	0	0
AC134860.2	1.6783	-3.83744	1	1	0	0	0	0	1	0	0
AC140375.1	1.6783	-3.83744	1	1	0	0	0	0	1	0	0
AC141476.1	1.6783	-3.83744	1	1	0	0	0	0	1	0	0
AC144543.2	1.6783	-3.83744	1	1	0	0	0	0	1	0	0
AC147101.2	1.6783	-3.83744	1	1	0	0	0	0	1	0	0
AC152922.2	1.6783	-3.83744	1	1	0	0	0	0	1	0	0
AC153847.1	1.6783	-3.83744	1	1	0	0	0	0	1	0	0
AC154300.1	1.6783	-3.83744	1	1	0	0	0	0	1	0	0
AC155293.2	1.6783	-3.83744	1	1	0	0	0	0	1	0	0
AC156794.1	1.6783	-3.83744	1	1	0	0	0	0	1	0	0
AC158545.1	1.6783	-3.83744	1	1	0	0	0	0	1	0	0
AC160116.2	1.6783	-3.83744	1	1	0	0	0	0	1	0	0
AC160962.1	1.6783	-3.83744	1	1	0	0	0	0	1	0	0
AC164105.3	1.6783	-3.83744	1	1	0	0	0	0	1	0	0
AC167978.1	1.6783	-3.83744	1	1	0	0	0	0	1	0	0
AC242690.1	1.6783	-3.83744	1	1	0	0	0	0	1	0	0
Adgrb3	1.6783	-3.83744	1	1	0	0	0	0	1	0	0
Aldob	1.6783	-3.83744	1	1	0	0	0	0	1	0	0
Aspg	1.6783	-3.83744	1	1	0	0	0	0	1	0	0
Astn1	1.6783	-3.83744	1	1	0	0	0	0	1	0	0
Atp1b4	1.6783	-3.83744	1	1	0	0	0	0	1	0	0
Bcl2a1c	1.6783	-3.83744	1	1	0	0	0	0	1	0	0
Bicdl2	1.6783	-3.83744	1	1	0	0	0	0	1	0	0
Bmp5	1.6783	-3.83744	1	1	0	0	0	0	1	0	0
C330018A13Rik	1.6783	-3.83744	1	1	0	0	0	0	1	0	0
C730036E19Rik	1.6783	-3.83744	1	1	0	0	0	0	1	0	0
Cadps	1.6783	-3.83744	1	1	0	0	0	0	1	0	0
Catsperz	1.6783	-3.83744	1	1	0	0	0	0	1	0	0
Ccdc33	1.6783	-3.83744	1	1	0	0	0	0	1	0	0
Cfap70	1.6783	-3.83744	1	1	0	0	0	0	1	0	0
Chrdl2	1.6783	-3.83744	1	1	0	0	0	0	1	0	0
Cldn9	1.6783	-3.83744	1	1	0	0	0	0	1	0	0
Clec12b	1.6783	-3.83744	1	1	0	0	0	0	1	0	0
Clec2h	1.6783	-3.83744	1	1	0	0	0	0	1	0	0
Cnksr2	1.6783	-3.83744	1	1	0	0	0	0	1	0	0
Cpa4	1.6783	-3.83744	1	1	0	0	0	0	1	0	0
Crhbp	1.6783	-3.83744	1	1	0	0	0	0	1	0	0
CT010575.2	1.6783	-3.83744	1	1	0	0	0	0	1	0	0
CT030175.1	1.6783	-3.83744	1	1	0	0	0	0	1	0	0
CT030182.4	1.6783	-3.83744	1	1	0	0	0	0	1	0	0
CT030194.1	1.6783	-3.83744	1	1	0	0	0	0	1	0	0
Cyp19a1	1.6783	-3.83744	1	1	0	0	0	0	1	0	0
Cyp1a2	1.6783	-3.83744	1	1	0	0	0	0	1	0	0
Cyp4f14	1.6783	-3.83744	1	1	0	0	0	0	1	0	0
Defb25	1.6783	-3.83744	1	1	0	0	0	0	1	0	0
Ear10	1.6783	-3.83744	1	1	0	0	0	0	1	0	0
Esrrg	1.6783	-3.83744	1	1	0	0	0	0	1	0	0
Fabp1	1.6783	-3.83744	1	1	0	0	0	0	1	0	0
Gcnt3	1.6783	-3.83744	1	1	0	0	0	0	1	0	0
Gipr	1.6783	-3.83744	1	1	0	0	0	0	1	0	0
Gjb6	1.6783	-3.83744	1	1	0	0	0	0	1	0	0
Glp2r	1.6783	-3.83744	1	1	0	0	0	0	1	0	0
Glra2	1.6783	-3.83744	1	1	0	0	0	0	1	0	0
Gm10428	1.6783	-3.83744	1	1	0	0	0	0	1	0	0
Gm10706	1.6783	-3.83744	1	1	0	0	0	0	1	0	0
Gm11307	1.6783	-3.83744	1	1	0	0	0	0	1	0	0
Gm11683	1.6783	-3.83744	1	1	0	0	0	0	1	0	0
Gm11695	1.6783	-3.83744	1	1	0	0	0	0	1	0	0
Gm11702	1.6783	-3.83744	1	1	0	0	0	0	1	0	0
Gm12003	1.6783	-3.83744	1	1	0	0	0	0	1	0	0
Gm12065	1.6783	-3.83744	1	1	0	0	0	0	1	0	0
Gm12181	1.6783	-3.83744	1	1	0	0	0	0	1	0	0
Gm12267	1.6783	-3.83744	1	1	0	0	0	0	1	0	0
Gm12269	1.6783	-3.83744	1	1	0	0	0	0	1	0	0
Gm12271	1.6783	-3.83744	1	1	0	0	0	0	1	0	0
Gm12278	1.6783	-3.83744	1	1	0	0	0	0	1	0	0
Gm12290	1.6783	-3.83744	1	1	0	0	0	0	1	0	0
Gm12348	1.6783	-3.83744	1	1	0	0	0	0	1	0	0
Gm12866	1.6783	-3.83744	1	1	0	0	0	0	1	0	0
Gm12996	1.6783	-3.83744	1	1	0	0	0	0	1	0	0
Gm13121	1.6783	-3.83744	1	1	0	0	0	0	1	0	0
Gm13223	1.6783	-3.83744	1	1	0	0	0	0	1	0	0
Gm13272	1.6783	-3.83744	1	1	0	0	0	0	1	0	0
Gm13815	1.6783	-3.83744	1	1	0	0	0	0	1	0	0
Gm14123	1.6783	-3.83744	1	1	0	0	0	0	1	0	0
Gm14251	1.6783	-3.83744	1	1	0	0	0	0	1	0	0
Gm14582	1.6783	-3.83744	1	1	0	0	0	0	1	0	0
Gm14780	1.6783	-3.83744	1	1	0	0	0	0	1	0	0
Gm15067	1.6783	-3.83744	1	1	0	0	0	0	1	0	0
Gm15155	1.6783	-3.83744	1	1	0	0	0	0	1	0	0
Gm15358	1.6783	-3.83744	1	1	0	0	0	0	1	0	0
Gm15512	1.6783	-3.83744	1	1	0	0	0	0	1	0	0
Gm15534	1.6783	-3.83744	1	1	0	0	0	0	1	0	0
Gm15658	1.6783	-3.83744	1	1	0	0	0	0	1	0	0
Gm15735	1.6783	-3.83744	1	1	0	0	0	0	1	0	0
Gm15749	1.6783	-3.83744	1	1	0	0	0	0	1	0	0
Gm15877	1.6783	-3.83744	1	1	0	0	0	0	1	0	0
Gm15895	1.6783	-3.83744	1	1	0	0	0	0	1	0	0
Gm16796	1.6783	-3.83744	1	1	0	0	0	0	1	0	0
Gm17837	1.6783	-3.83744	1	1	0	0	0	0	1	0	0
Gm18382	1.6783	-3.83744	1	1	0	0	0	0	1	0	0
Gm19434	1.6783	-3.83744	1	1	0	0	0	0	1	0	0
Gm19457	1.6783	-3.83744	1	1	0	0	0	0	1	0	0
Gm19552	1.6783	-3.83744	1	1	0	0	0	0	1	0	0
Gm19840	1.6783	-3.83744	1	1	0	0	0	0	1	0	0
Gm19898	1.6783	-3.83744	1	1	0	0	0	0	1	0	0
Gm20467	1.6783	-3.83744	1	1	0	0	0	0	1	0	0
Gm20684	1.6783	-3.83744	1	1	0	0	0	0	1	0	0
Gm20946	1.6783	-3.83744	1	1	0	0	0	0	1	0	0
Gm21698	1.6783	-3.83744	1	1	0	0	0	0	1	0	0
Gm21994	1.6783	-3.83744	1	1	0	0	0	0	1	0	0
Gm22105	1.6783	-3.83744	1	1	0	0	0	0	1	0	0
Gm22314	1.6783	-3.83744	1	1	0	0	0	0	1	0	0
Gm22488	1.6783	-3.83744	1	1	0	0	0	0	1	0	0
Gm22865	1.6783	-3.83744	1	1	0	0	0	0	1	0	0
Gm23100	1.6783	-3.83744	1	1	0	0	0	0	1	0	0
Gm23593	1.6783	-3.83744	1	1	0	0	0	0	1	0	0
Gm24289	1.6783	-3.83744	1	1	0	0	0	0	1	0	0
Gm24359	1.6783	-3.83744	1	1	0	0	0	0	1	0	0
Gm24537	1.6783	-3.83744	1	1	0	0	0	0	1	0	0
Gm24939	1.6783	-3.83744	1	1	0	0	0	0	1	0	0
Gm25600	1.6783	-3.83744	1	1	0	0	0	0	1	0	0
Gm25655	1.6783	-3.83744	1	1	0	0	0	0	1	0	0
Gm25837	1.6783	-3.83744	1	1	0	0	0	0	1	0	0
Gm25842	1.6783	-3.83744	1	1	0	0	0	0	1	0	0
Gm25909	1.6783	-3.83744	1	1	0	0	0	0	1	0	0
Gm25926	1.6783	-3.83744	1	1	0	0	0	0	1	0	0
Gm26080	1.6783	-3.83744	1	1	0	0	0	0	1	0	0
Gm26110	1.6783	-3.83744	1	1	0	0	0	0	1	0	0
Gm26226	1.6783	-3.83744	1	1	0	0	0	0	1	0	0
Gm26243	1.6783	-3.83744	1	1	0	0	0	0	1	0	0
Gm26287	1.6783	-3.83744	1	1	0	0	0	0	1	0	0
Gm26555	1.6783	-3.83744	1	1	0	0	0	0	1	0	0
Gm26640	1.6783	-3.83744	1	1	0	0	0	0	1	0	0
Gm26815	1.6783	-3.83744	1	1	0	0	0	0	1	0	0
Gm26827	1.6783	-3.83744	1	1	0	0	0	0	1	0	0
Gm27530	1.6783	-3.83744	1	1	0	0	0	0	1	0	0
Gm27553	1.6783	-3.83744	1	1	0	0	0	0	1	0	0
Gm27977	1.6783	-3.83744	1	1	0	0	0	0	1	0	0
Gm28496	1.6783	-3.83744	1	1	0	0	0	0	1	0	0
Gm28730	1.6783	-3.83744	1	1	0	0	0	0	1	0	0
Gm28777	1.6783	-3.83744	1	1	0	0	0	0	1	0	0
Gm29113	1.6783	-3.83744	1	1	0	0	0	0	1	0	0
Gm31036	1.6783	-3.83744	1	1	0	0	0	0	1	0	0
Gm35648	1.6783	-3.83744	1	1	0	0	0	0	1	0	0
Gm36447	1.6783	-3.83744	1	1	0	0	0	0	1	0	0
Gm36948	1.6783	-3.83744	1	1	0	0	0	0	1	0	0
Gm3696	1.6783	-3.83744	1	1	0	0	0	0	1	0	0
Gm36979	1.6783	-3.83744	1	1	0	0	0	0	1	0	0
Gm37198	1.6783	-3.83744	1	1	0	0	0	0	1	0	0
Gm37403	1.6783	-3.83744	1	1	0	0	0	0	1	0	0
Gm37478	1.6783	-3.83744	1	1	0	0	0	0	1	0	0
Gm37502	1.6783	-3.83744	1	1	0	0	0	0	1	0	0
Gm37748	1.6783	-3.83744	1	1	0	0	0	0	1	0	0
Gm37772	1.6783	-3.83744	1	1	0	0	0	0	1	0	0
Gm37915	1.6783	-3.83744	1	1	0	0	0	0	1	0	0
Gm38004	1.6783	-3.83744	1	1	0	0	0	0	1	0	0
Gm38100	1.6783	-3.83744	1	1	0	0	0	0	1	0	0
Gm38108	1.6783	-3.83744	1	1	0	0	0	0	1	0	0
Gm42516	1.6783	-3.83744	1	1	0	0	0	0	1	0	0
Gm42737	1.6783	-3.83744	1	1	0	0	0	0	1	0	0
Gm4275	1.6783	-3.83744	1	1	0	0	0	0	1	0	0
Gm42788	1.6783	-3.83744	1	1	0	0	0	0	1	0	0
Gm42802	1.6783	-3.83744	1	1	0	0	0	0	1	0	0
Gm42848	1.6783	-3.83744	1	1	0	0	0	0	1	0	0
Gm43352	1.6783	-3.83744	1	1	0	0	0	0	1	0	0
Gm43444	1.6783	-3.83744	1	1	0	0	0	0	1	0	0
Gm43456	1.6783	-3.83744	1	1	0	0	0	0	1	0	0
Gm44017	1.6783	-3.83744	1	1	0	0	0	0	1	0	0
Gm44237	1.6783	-3.83744	1	1	0	0	0	0	1	0	0
Gm44660	1.6783	-3.83744	1	1	0	0	0	0	1	0	0
Gm44787	1.6783	-3.83744	1	1	0	0	0	0	1	0	0
Gm44892	1.6783	-3.83744	1	1	0	0	0	0	1	0	0
Gm44940	1.6783	-3.83744	1	1	0	0	0	0	1	0	0
Gm45041	1.6783	-3.83744	1	1	0	0	0	0	1	0	0
Gm45052	1.6783	-3.83744	1	1	0	0	0	0	1	0	0
Gm45313	1.6783	-3.83744	1	1	0	0	0	0	1	0	0
Gm45570	1.6783	-3.83744	1	1	0	0	0	0	1	0	0
Gm45619	1.6783	-3.83744	1	1	0	0	0	0	1	0	0
Gm45711	1.6783	-3.83744	1	1	0	0	0	0	1	0	0
Gm45866	1.6783	-3.83744	1	1	0	0	0	0	1	0	0
Gm4751	1.6783	-3.83744	1	1	0	0	0	0	1	0	0
Gm5389	1.6783	-3.83744	1	1	0	0	0	0	1	0	0
Gm5432	1.6783	-3.83744	1	1	0	0	0	0	1	0	0
Gm5528	1.6783	-3.83744	1	1	0	0	0	0	1	0	0
Gm6044	1.6783	-3.83744	1	1	0	0	0	0	1	0	0
Gm6559	1.6783	-3.83744	1	1	0	0	0	0	1	0	0
Gm6855	1.6783	-3.83744	1	1	0	0	0	0	1	0	0
Gm7209	1.6783	-3.83744	1	1	0	0	0	0	1	0	0
Gm7361	1.6783	-3.83744	1	1	0	0	0	0	1	0	0
Gm7599	1.6783	-3.83744	1	1	0	0	0	0	1	0	0
Gm7871	1.6783	-3.83744	1	1	0	0	0	0	1	0	0
Gm8100	1.6783	-3.83744	1	1	0	0	0	0	1	0	0
Gm8757	1.6783	-3.83744	1	1	0	0	0	0	1	0	0
Gm8812	1.6783	-3.83744	1	1	0	0	0	0	1	0	0
Gm8837	1.6783	-3.83744	1	1	0	0	0	0	1	0	0
Gm9480	1.6783	-3.83744	1	1	0	0	0	0	1	0	0
Gm9771	1.6783	-3.83744	1	1	0	0	0	0	1	0	0
Gpr152	1.6783	-3.83744	1	1	0	0	0	0	1	0	0
H2al1m	1.6783	-3.83744	1	1	0	0	0	0	1	0	0
H2-Q2	1.6783	-3.83744	1	1	0	0	0	0	1	0	0
Hapln1	1.6783	-3.83744	1	1	0	0	0	0	1	0	0
Hba-a1	1.6783	-3.83744	1	1	0	0	0	0	1	0	0
Hba-a2	1.6783	-3.83744	1	1	0	0	0	0	1	0	0
Hbq1a	1.6783	-3.83744	1	1	0	0	0	0	1	0	0
Hist1h3c	1.6783	-3.83744	1	1	0	0	0	0	1	0	0
Ighj2	1.6783	-3.83744	1	1	0	0	0	0	1	0	0
Ighv11-1	1.6783	-3.83744	1	1	0	0	0	0	1	0	0
Ighv1-38	1.6783	-3.83744	1	1	0	0	0	0	1	0	0
Igkv4-51	1.6783	-3.83744	1	1	0	0	0	0	1	0	0
Klb	1.6783	-3.83744	1	1	0	0	0	0	1	0	0
Klk12	1.6783	-3.83744	1	1	0	0	0	0	1	0	0
Klk14	1.6783	-3.83744	1	1	0	0	0	0	1	0	0
Krt28	1.6783	-3.83744	1	1	0	0	0	0	1	0	0
Lenep	1.6783	-3.83744	1	1	0	0	0	0	1	0	0
Lrrc15	1.6783	-3.83744	1	1	0	0	0	0	1	0	0
Lsmem2	1.6783	-3.83744	1	1	0	0	0	0	1	0	0
Mc4r	1.6783	-3.83744	1	1	0	0	0	0	1	0	0
Mc5r	1.6783	-3.83744	1	1	0	0	0	0	1	0	0
Mep1b	1.6783	-3.83744	1	1	0	0	0	0	1	0	0
Mgam2-ps	1.6783	-3.83744	1	1	0	0	0	0	1	0	0
Mir5100	1.6783	-3.83744	1	1	0	0	0	0	1	0	0
mt-Td	1.6783	-3.83744	1	1	0	0	0	0	1	0	0
Ninj2	1.6783	-3.83744	1	1	0	0	0	0	1	0	0
Nlrp9c	1.6783	-3.83744	1	1	0	0	0	0	1	0	0
Nodal	1.6783	-3.83744	1	1	0	0	0	0	1	0	0
n-R5s189	1.6783	-3.83744	1	1	0	0	0	0	1	0	0
Olfr1039	1.6783	-3.83744	1	1	0	0	0	0	1	0	0
Olfr1229	1.6783	-3.83744	1	1	0	0	0	0	1	0	0
Olfr1449	1.6783	-3.83744	1	1	0	0	0	0	1	0	0
Pcdha12	1.6783	-3.83744	1	1	0	0	0	0	1	0	0
Pcp2	1.6783	-3.83744	1	1	0	0	0	0	1	0	0
Pcsk2	1.6783	-3.83744	1	1	0	0	0	0	1	0	0
Pllp	1.6783	-3.83744	1	1	0	0	0	0	1	0	0
Prr19	1.6783	-3.83744	1	1	0	0	0	0	1	0	0
Ptprt	1.6783	-3.83744	1	1	0	0	0	0	1	0	0
Rps12-ps19	1.6783	-3.83744	1	1	0	0	0	0	1	0	0
Serpina6	1.6783	-3.83744	1	1	0	0	0	0	1	0	0
Slc25a21	1.6783	-3.83744	1	1	0	0	0	0	1	0	0
Slfnl1	1.6783	-3.83744	1	1	0	0	0	0	1	0	0
Snora5c	1.6783	-3.83744	1	1	0	0	0	0	1	0	0
Snord93	1.6783	-3.83744	1	1	0	0	0	0	1	0	0
St6galnac1	1.6783	-3.83744	1	1	0	0	0	0	1	0	0
Sult1c2	1.6783	-3.83744	1	1	0	0	0	0	1	0	0
Tex19.1	1.6783	-3.83744	1	1	0	0	0	0	1	0	0
Tmem232	1.6783	-3.83744	1	1	0	0	0	0	1	0	0
Tmem74b	1.6783	-3.83744	1	1	0	0	0	0	1	0	0
Tmem89	1.6783	-3.83744	1	1	0	0	0	0	1	0	0
Trav16n	1.6783	-3.83744	1	1	0	0	0	0	1	0	0
Trbv23	1.6783	-3.83744	1	1	0	0	0	0	1	0	0
Trim15	1.6783	-3.83744	1	1	0	0	0	0	1	0	0
Trim40	1.6783	-3.83744	1	1	0	0	0	0	1	0	0
Trpm8	1.6783	-3.83744	1	1	0	0	0	0	1	0	0
Ttll2	1.6783	-3.83744	1	1	0	0	0	0	1	0	0
Ush1c	1.6783	-3.83744	1	1	0	0	0	0	1	0	0
Usp51	1.6783	-3.83744	1	1	0	0	0	0	1	0	0
Vmn2r30	1.6783	-3.83744	1	1	0	0	0	0	1	0	0
Vmn2r-ps54	1.6783	-3.83744	1	1	0	0	0	0	1	0	0
Zdhhc25	1.6783	-3.83744	1	1	0	0	0	0	1	0	0
1520401A03Rik	1.67817	-3.83744	1	1	0	0	0	0	0	1	0
1700008B11Rik	1.67817	-3.83744	1	1	0	0	0	0	0	1	0
1700010K24Rik	1.67817	-3.83744	1	1	0	0	0	0	0	1	0
2200007N16Rik	1.67817	-3.83744	1	1	0	0	0	0	0	1	0
2310034O05Rik	1.67817	-3.83744	1	1	0	0	0	0	0	1	0
2310039L15Rik	1.67817	-3.83744	1	1	0	0	0	0	0	1	0
4930404A12Rik	1.67817	-3.83744	1	1	0	0	0	0	0	1	0
4930455D15Rik	1.67817	-3.83744	1	1	0	0	0	0	0	1	0
4930502E18Rik	1.67817	-3.83744	1	1	0	0	0	0	0	1	0
4930511M06Rik	1.67817	-3.83744	1	1	0	0	0	0	0	1	0
4930513D17Rik	1.67817	-3.83744	1	1	0	0	0	0	0	1	0
4930535L15Rik	1.67817	-3.83744	1	1	0	0	0	0	0	1	0
4931423N10Rik	1.67817	-3.83744	1	1	0	0	0	0	0	1	0
5430435K18Rik	1.67817	-3.83744	1	1	0	0	0	0	0	1	0
6330403K07Rik	1.67817	-3.83744	1	1	0	0	0	0	0	1	0
9230104L09Rik	1.67817	-3.83744	1	1	0	0	0	0	0	1	0
9430062P05Rik	1.67817	-3.83744	1	1	0	0	0	0	0	1	0
9530051G07Rik	1.67817	-3.83744	1	1	0	0	0	0	0	1	0
a	1.67817	-3.83744	1	1	0	0	0	0	0	1	0
A330041J22Rik	1.67817	-3.83744	1	1	0	0	0	0	0	1	0
A630023A22Rik	1.67817	-3.83744	1	1	0	0	0	0	0	1	0
A930038B10Rik	1.67817	-3.83744	1	1	0	0	0	0	0	1	0
AC112680.3	1.67817	-3.83744	1	1	0	0	0	0	0	1	0
AC120002.2	1.67817	-3.83744	1	1	0	0	0	0	0	1	0
AC122465.1	1.67817	-3.83744	1	1	0	0	0	0	0	1	0
AC123832.2	1.67817	-3.83744	1	1	0	0	0	0	0	1	0
AC124183.1	1.67817	-3.83744	1	1	0	0	0	0	0	1	0
AC132336.1	1.67817	-3.83744	1	1	0	0	0	0	0	1	0
AC134596.1	1.67817	-3.83744	1	1	0	0	0	0	0	1	0
AC147241.1	1.67817	-3.83744	1	1	0	0	0	0	0	1	0
AC154171.3	1.67817	-3.83744	1	1	0	0	0	0	0	1	0
AC155907.2	1.67817	-3.83744	1	1	0	0	0	0	0	1	0
AC156163.1	1.67817	-3.83744	1	1	0	0	0	0	0	1	0
AC157085.2	1.67817	-3.83744	1	1	0	0	0	0	0	1	0
AC159315.4	1.67817	-3.83744	1	1	0	0	0	0	0	1	0
AC160931.4	1.67817	-3.83744	1	1	0	0	0	0	0	1	0
AC160991.2	1.67817	-3.83744	1	1	0	0	0	0	0	1	0
AC166349.1	1.67817	-3.83744	1	1	0	0	0	0	0	1	0
AC211878.2	1.67817	-3.83744	1	1	0	0	0	0	0	1	0
Adamtsl3	1.67817	-3.83744	1	1	0	0	0	0	0	1	0
Add2	1.67817	-3.83744	1	1	0	0	0	0	0	1	0
AL589742.1	1.67817	-3.83744	1	1	0	0	0	0	0	1	0
Amd-ps5	1.67817	-3.83744	1	1	0	0	0	0	0	1	0
Apob	1.67817	-3.83744	1	1	0	0	0	0	0	1	0
Arhgap40	1.67817	-3.83744	1	1	0	0	0	0	0	1	0
AY074887	1.67817	-3.83744	1	1	0	0	0	0	0	1	0
Barhl1	1.67817	-3.83744	1	1	0	0	0	0	0	1	0
BB557941	1.67817	-3.83744	1	1	0	0	0	0	0	1	0
BC048559	1.67817	-3.83744	1	1	0	0	0	0	0	1	0
Ccdc60	1.67817	-3.83744	1	1	0	0	0	0	0	1	0
Ccr8	1.67817	-3.83744	1	1	0	0	0	0	0	1	0
Cdh18	1.67817	-3.83744	1	1	0	0	0	0	0	1	0
Cnnm1	1.67817	-3.83744	1	1	0	0	0	0	0	1	0
CT009765.1	1.67817	-3.83744	1	1	0	0	0	0	0	1	0
CT868733.2	1.67817	-3.83744	1	1	0	0	0	0	0	1	0
Cysrt1	1.67817	-3.83744	1	1	0	0	0	0	0	1	0
Dntt	1.67817	-3.83744	1	1	0	0	0	0	0	1	0
Doc2a	1.67817	-3.83744	1	1	0	0	0	0	0	1	0
Dsc1	1.67817	-3.83744	1	1	0	0	0	0	0	1	0
Ebf2	1.67817	-3.83744	1	1	0	0	0	0	0	1	0
Egflam	1.67817	-3.83744	1	1	0	0	0	0	0	1	0
Entpd8	1.67817	-3.83744	1	1	0	0	0	0	0	1	0
Etv3l	1.67817	-3.83744	1	1	0	0	0	0	0	1	0
Fam186a	1.67817	-3.83744	1	1	0	0	0	0	0	1	0
Fam43b	1.67817	-3.83744	1	1	0	0	0	0	0	1	0
Fam90a1b	1.67817	-3.83744	1	1	0	0	0	0	0	1	0
Fhad1os1	1.67817	-3.83744	1	1	0	0	0	0	0	1	0
G530012D18Rik	1.67817	-3.83744	1	1	0	0	0	0	0	1	0
Galr2	1.67817	-3.83744	1	1	0	0	0	0	0	1	0
Ggt6	1.67817	-3.83744	1	1	0	0	0	0	0	1	0
Gm10401	1.67817	-3.83744	1	1	0	0	0	0	0	1	0
Gm10775	1.67817	-3.83744	1	1	0	0	0	0	0	1	0
Gm10804	1.67817	-3.83744	1	1	0	0	0	0	0	1	0
Gm11227	1.67817	-3.83744	1	1	0	0	0	0	0	1	0
Gm11549	1.67817	-3.83744	1	1	0	0	0	0	0	1	0
Gm11646	1.67817	-3.83744	1	1	0	0	0	0	0	1	0
Gm11716	1.67817	-3.83744	1	1	0	0	0	0	0	1	0
Gm11840	1.67817	-3.83744	1	1	0	0	0	0	0	1	0
Gm12165	1.67817	-3.83744	1	1	0	0	0	0	0	1	0
Gm12220	1.67817	-3.83744	1	1	0	0	0	0	0	1	0
Gm12309	1.67817	-3.83744	1	1	0	0	0	0	0	1	0
Gm12390	1.67817	-3.83744	1	1	0	0	0	0	0	1	0
Gm12792	1.67817	-3.83744	1	1	0	0	0	0	0	1	0
Gm12915	1.67817	-3.83744	1	1	0	0	0	0	0	1	0
Gm13066	1.67817	-3.83744	1	1	0	0	0	0	0	1	0
Gm13279	1.67817	-3.83744	1	1	0	0	0	0	0	1	0
Gm13288	1.67817	-3.83744	1	1	0	0	0	0	0	1	0
Gm13315	1.67817	-3.83744	1	1	0	0	0	0	0	1	0
Gm13510	1.67817	-3.83744	1	1	0	0	0	0	0	1	0
Gm13511	1.67817	-3.83744	1	1	0	0	0	0	0	1	0
Gm13709	1.67817	-3.83744	1	1	0	0	0	0	0	1	0
Gm1401	1.67817	-3.83744	1	1	0	0	0	0	0	1	0
Gm14376	1.67817	-3.83744	1	1	0	0	0	0	0	1	0
Gm14486	1.67817	-3.83744	1	1	0	0	0	0	0	1	0
Gm14547	1.67817	-3.83744	1	1	0	0	0	0	0	1	0
Gm14630	1.67817	-3.83744	1	1	0	0	0	0	0	1	0
Gm14879	1.67817	-3.83744	1	1	0	0	0	0	0	1	0
Gm15272	1.67817	-3.83744	1	1	0	0	0	0	0	1	0
Gm15318	1.67817	-3.83744	1	1	0	0	0	0	0	1	0
Gm15379	1.67817	-3.83744	1	1	0	0	0	0	0	1	0
Gm16133	1.67817	-3.83744	1	1	0	0	0	0	0	1	0
Gm16157	1.67817	-3.83744	1	1	0	0	0	0	0	1	0
Gm16237	1.67817	-3.83744	1	1	0	0	0	0	0	1	0
Gm16306	1.67817	-3.83744	1	1	0	0	0	0	0	1	0
Gm16567	1.67817	-3.83744	1	1	0	0	0	0	0	1	0
Gm16599	1.67817	-3.83744	1	1	0	0	0	0	0	1	0
Gm17641	1.67817	-3.83744	1	1	0	0	0	0	0	1	0
Gm18300	1.67817	-3.83744	1	1	0	0	0	0	0	1	0
Gm20394	1.67817	-3.83744	1	1	0	0	0	0	0	1	0
Gm20614	1.67817	-3.83744	1	1	0	0	0	0	0	1	0
Gm2075	1.67817	-3.83744	1	1	0	0	0	0	0	1	0
Gm21123	1.67817	-3.83744	1	1	0	0	0	0	0	1	0
Gm21152	1.67817	-3.83744	1	1	0	0	0	0	0	1	0
Gm21168	1.67817	-3.83744	1	1	0	0	0	0	0	1	0
Gm2214	1.67817	-3.83744	1	1	0	0	0	0	0	1	0
Gm23810	1.67817	-3.83744	1	1	0	0	0	0	0	1	0
Gm24204	1.67817	-3.83744	1	1	0	0	0	0	0	1	0
Gm24276	1.67817	-3.83744	1	1	0	0	0	0	0	1	0
Gm24497	1.67817	-3.83744	1	1	0	0	0	0	0	1	0
Gm2479	1.67817	-3.83744	1	1	0	0	0	0	0	1	0
Gm24830	1.67817	-3.83744	1	1	0	0	0	0	0	1	0
Gm24918	1.67817	-3.83744	1	1	0	0	0	0	0	1	0
Gm25018	1.67817	-3.83744	1	1	0	0	0	0	0	1	0
Gm25099	1.67817	-3.83744	1	1	0	0	0	0	0	1	0
Gm25123	1.67817	-3.83744	1	1	0	0	0	0	0	1	0
Gm25190	1.67817	-3.83744	1	1	0	0	0	0	0	1	0
Gm25266	1.67817	-3.83744	1	1	0	0	0	0	0	1	0
Gm25290	1.67817	-3.83744	1	1	0	0	0	0	0	1	0
Gm25961	1.67817	-3.83744	1	1	0	0	0	0	0	1	0
Gm26403	1.67817	-3.83744	1	1	0	0	0	0	0	1	0
Gm26578	1.67817	-3.83744	1	1	0	0	0	0	0	1	0
Gm26579	1.67817	-3.83744	1	1	0	0	0	0	0	1	0
Gm26596	1.67817	-3.83744	1	1	0	0	0	0	0	1	0
Gm26602	1.67817	-3.83744	1	1	0	0	0	0	0	1	0
Gm26733	1.67817	-3.83744	1	1	0	0	0	0	0	1	0
Gm26736	1.67817	-3.83744	1	1	0	0	0	0	0	1	0
Gm26790	1.67817	-3.83744	1	1	0	0	0	0	0	1	0
Gm26916	1.67817	-3.83744	1	1	0	0	0	0	0	1	0
Gm27747	1.67817	-3.83744	1	1	0	0	0	0	0	1	0
Gm27980	1.67817	-3.83744	1	1	0	0	0	0	0	1	0
Gm28010	1.67817	-3.83744	1	1	0	0	0	0	0	1	0
Gm28729	1.67817	-3.83744	1	1	0	0	0	0	0	1	0
Gm28893	1.67817	-3.83744	1	1	0	0	0	0	0	1	0
Gm29094	1.67817	-3.83744	1	1	0	0	0	0	0	1	0
Gm29128	1.67817	-3.83744	1	1	0	0	0	0	0	1	0
Gm2926	1.67817	-3.83744	1	1	0	0	0	0	0	1	0
Gm31108	1.67817	-3.83744	1	1	0	0	0	0	0	1	0
Gm36958	1.67817	-3.83744	1	1	0	0	0	0	0	1	0
Gm37072	1.67817	-3.83744	1	1	0	0	0	0	0	1	0
Gm37105	1.67817	-3.83744	1	1	0	0	0	0	0	1	0
Gm37368	1.67817	-3.83744	1	1	0	0	0	0	0	1	0
Gm37482	1.67817	-3.83744	1	1	0	0	0	0	0	1	0
Gm37519	1.67817	-3.83744	1	1	0	0	0	0	0	1	0
Gm37566	1.67817	-3.83744	1	1	0	0	0	0	0	1	0
Gm37580	1.67817	-3.83744	1	1	0	0	0	0	0	1	0
Gm37674	1.67817	-3.83744	1	1	0	0	0	0	0	1	0
Gm37677	1.67817	-3.83744	1	1	0	0	0	0	0	1	0
Gm37755	1.67817	-3.83744	1	1	0	0	0	0	0	1	0
Gm37788	1.67817	-3.83744	1	1	0	0	0	0	0	1	0
Gm37873	1.67817	-3.83744	1	1	0	0	0	0	0	1	0
Gm37896	1.67817	-3.83744	1	1	0	0	0	0	0	1	0
Gm37953	1.67817	-3.83744	1	1	0	0	0	0	0	1	0
Gm38125	1.67817	-3.83744	1	1	0	0	0	0	0	1	0
Gm3948	1.67817	-3.83744	1	1	0	0	0	0	0	1	0
Gm42402	1.67817	-3.83744	1	1	0	0	0	0	0	1	0
Gm42466	1.67817	-3.83744	1	1	0	0	0	0	0	1	0
Gm42507	1.67817	-3.83744	1	1	0	0	0	0	0	1	0
Gm42596	1.67817	-3.83744	1	1	0	0	0	0	0	1	0
Gm42671	1.67817	-3.83744	1	1	0	0	0	0	0	1	0
Gm42900	1.67817	-3.83744	1	1	0	0	0	0	0	1	0
Gm42936	1.67817	-3.83744	1	1	0	0	0	0	0	1	0
Gm43032	1.67817	-3.83744	1	1	0	0	0	0	0	1	0
Gm43073	1.67817	-3.83744	1	1	0	0	0	0	0	1	0
Gm43142	1.67817	-3.83744	1	1	0	0	0	0	0	1	0
Gm43182	1.67817	-3.83744	1	1	0	0	0	0	0	1	0
Gm43727	1.67817	-3.83744	1	1	0	0	0	0	0	1	0
Gm43913	1.67817	-3.83744	1	1	0	0	0	0	0	1	0
Gm44022	1.67817	-3.83744	1	1	0	0	0	0	0	1	0
Gm44027	1.67817	-3.83744	1	1	0	0	0	0	0	1	0
Gm44064	1.67817	-3.83744	1	1	0	0	0	0	0	1	0
Gm44084	1.67817	-3.83744	1	1	0	0	0	0	0	1	0
Gm44194	1.67817	-3.83744	1	1	0	0	0	0	0	1	0
Gm44311	1.67817	-3.83744	1	1	0	0	0	0	0	1	0
Gm44332	1.67817	-3.83744	1	1	0	0	0	0	0	1	0
Gm44663	1.67817	-3.83744	1	1	0	0	0	0	0	1	0
Gm44668	1.67817	-3.83744	1	1	0	0	0	0	0	1	0
Gm44776	1.67817	-3.83744	1	1	0	0	0	0	0	1	0
Gm45233	1.67817	-3.83744	1	1	0	0	0	0	0	1	0
Gm4525	1.67817	-3.83744	1	1	0	0	0	0	0	1	0
Gm45280	1.67817	-3.83744	1	1	0	0	0	0	0	1	0
Gm45308	1.67817	-3.83744	1	1	0	0	0	0	0	1	0
Gm45356	1.67817	-3.83744	1	1	0	0	0	0	0	1	0
Gm45837	1.67817	-3.83744	1	1	0	0	0	0	0	1	0
Gm45887	1.67817	-3.83744	1	1	0	0	0	0	0	1	0
Gm4763	1.67817	-3.83744	1	1	0	0	0	0	0	1	0
Gm4804	1.67817	-3.83744	1	1	0	0	0	0	0	1	0
Gm4869	1.67817	-3.83744	1	1	0	0	0	0	0	1	0
Gm4876	1.67817	-3.83744	1	1	0	0	0	0	0	1	0
Gm5046	1.67817	-3.83744	1	1	0	0	0	0	0	1	0
Gm5050	1.67817	-3.83744	1	1	0	0	0	0	0	1	0
Gm5124	1.67817	-3.83744	1	1	0	0	0	0	0	1	0
Gm5468	1.67817	-3.83744	1	1	0	0	0	0	0	1	0
Gm5745	1.67817	-3.83744	1	1	0	0	0	0	0	1	0
Gm5760	1.67817	-3.83744	1	1	0	0	0	0	0	1	0
Gm6407	1.67817	-3.83744	1	1	0	0	0	0	0	1	0
Gm6593	1.67817	-3.83744	1	1	0	0	0	0	0	1	0
Gm7882	1.67817	-3.83744	1	1	0	0	0	0	0	1	0
Gm8041	1.67817	-3.83744	1	1	0	0	0	0	0	1	0
Gm8378	1.67817	-3.83744	1	1	0	0	0	0	0	1	0
Gm8436	1.67817	-3.83744	1	1	0	0	0	0	0	1	0
Gm8580	1.67817	-3.83744	1	1	0	0	0	0	0	1	0
Gm8648	1.67817	-3.83744	1	1	0	0	0	0	0	1	0
Gm9051	1.67817	-3.83744	1	1	0	0	0	0	0	1	0
Gm9236	1.67817	-3.83744	1	1	0	0	0	0	0	1	0
Gm9375	1.67817	-3.83744	1	1	0	0	0	0	0	1	0
Gm9899	1.67817	-3.83744	1	1	0	0	0	0	0	1	0
Gm9989	1.67817	-3.83744	1	1	0	0	0	0	0	1	0
Hist1h1a	1.67817	-3.83744	1	1	0	0	0	0	0	1	0
Ift88os	1.67817	-3.83744	1	1	0	0	0	0	0	1	0
Ighv3-2	1.67817	-3.83744	1	1	0	0	0	0	0	1	0
Il19	1.67817	-3.83744	1	1	0	0	0	0	0	1	0
Iqcj	1.67817	-3.83744	1	1	0	0	0	0	0	1	0
Itln1	1.67817	-3.83744	1	1	0	0	0	0	0	1	0
Kcna4	1.67817	-3.83744	1	1	0	0	0	0	0	1	0
Klk15	1.67817	-3.83744	1	1	0	0	0	0	0	1	0
Kremen2	1.67817	-3.83744	1	1	0	0	0	0	0	1	0
Krt78	1.67817	-3.83744	1	1	0	0	0	0	0	1	0
Lcn4	1.67817	-3.83744	1	1	0	0	0	0	0	1	0
Ldhc	1.67817	-3.83744	1	1	0	0	0	0	0	1	0
Lefty2	1.67817	-3.83744	1	1	0	0	0	0	0	1	0
Lin28b	1.67817	-3.83744	1	1	0	0	0	0	0	1	0
Lmod3	1.67817	-3.83744	1	1	0	0	0	0	0	1	0
Lrrc71	1.67817	-3.83744	1	1	0	0	0	0	0	1	0
Mageb7-ps	1.67817	-3.83744	1	1	0	0	0	0	0	1	0
Mia	1.67817	-3.83744	1	1	0	0	0	0	0	1	0
Mir3058	1.67817	-3.83744	1	1	0	0	0	0	0	1	0
Mir484	1.67817	-3.83744	1	1	0	0	0	0	0	1	0
Mir6374	1.67817	-3.83744	1	1	0	0	0	0	0	1	0
Mir6938	1.67817	-3.83744	1	1	0	0	0	0	0	1	0
Mir7028	1.67817	-3.83744	1	1	0	0	0	0	0	1	0
Mir762	1.67817	-3.83744	1	1	0	0	0	0	0	1	0
Nacad	1.67817	-3.83744	1	1	0	0	0	0	0	1	0
Nhlh1	1.67817	-3.83744	1	1	0	0	0	0	0	1	0
Nhlrc4	1.67817	-3.83744	1	1	0	0	0	0	0	1	0
Nlk-ps1	1.67817	-3.83744	1	1	0	0	0	0	0	1	0
Notum	1.67817	-3.83744	1	1	0	0	0	0	0	1	0
Npw	1.67817	-3.83744	1	1	0	0	0	0	0	1	0
n-R5s138	1.67817	-3.83744	1	1	0	0	0	0	0	1	0
n-R5s142	1.67817	-3.83744	1	1	0	0	0	0	0	1	0
Olfr16	1.67817	-3.83744	1	1	0	0	0	0	0	1	0
Olfr372	1.67817	-3.83744	1	1	0	0	0	0	0	1	0
Olfr814	1.67817	-3.83744	1	1	0	0	0	0	0	1	0
Olfr857	1.67817	-3.83744	1	1	0	0	0	0	0	1	0
Olfr912	1.67817	-3.83744	1	1	0	0	0	0	0	1	0
Plek2	1.67817	-3.83744	1	1	0	0	0	0	0	1	0
Ppp1r36	1.67817	-3.83744	1	1	0	0	0	0	0	1	0
Prss57	1.67817	-3.83744	1	1	0	0	0	0	0	1	0
Ptgs2os	1.67817	-3.83744	1	1	0	0	0	0	0	1	0
Reg4	1.67817	-3.83744	1	1	0	0	0	0	0	1	0
Rln1	1.67817	-3.83744	1	1	0	0	0	0	0	1	0
Rn7s6	1.67817	-3.83744	1	1	0	0	0	0	0	1	0
Rpl15-ps1	1.67817	-3.83744	1	1	0	0	0	0	0	1	0
Rpl19-ps9	1.67817	-3.83744	1	1	0	0	0	0	0	1	0
Rpl7l1-ps1	1.67817	-3.83744	1	1	0	0	0	0	0	1	0
Rrh	1.67817	-3.83744	1	1	0	0	0	0	0	1	0
Serpind1	1.67817	-3.83744	1	1	0	0	0	0	0	1	0
Sh3gl2	1.67817	-3.83744	1	1	0	0	0	0	0	1	0
Slurp2	1.67817	-3.83744	1	1	0	0	0	0	0	1	0
Snord15a	1.67817	-3.83744	1	1	0	0	0	0	0	1	0
Sowahb	1.67817	-3.83744	1	1	0	0	0	0	0	1	0
Spata45	1.67817	-3.83744	1	1	0	0	0	0	0	1	0
Spink10	1.67817	-3.83744	1	1	0	0	0	0	0	1	0
Stra8	1.67817	-3.83744	1	1	0	0	0	0	0	1	0
Tbx1	1.67817	-3.83744	1	1	0	0	0	0	0	1	0
Tdgf1-ps1	1.67817	-3.83744	1	1	0	0	0	0	0	1	0
Terc	1.67817	-3.83744	1	1	0	0	0	0	0	1	0
Tll2	1.67817	-3.83744	1	1	0	0	0	0	0	1	0
Tnk2os	1.67817	-3.83744	1	1	0	0	0	0	0	1	0
Trav6-7-dv9	1.67817	-3.83744	1	1	0	0	0	0	0	1	0
Trbj1-5	1.67817	-3.83744	1	1	0	0	0	0	0	1	0
Trbj2-5	1.67817	-3.83744	1	1	0	0	0	0	0	1	0
Trp53-ps	1.67817	-3.83744	1	1	0	0	0	0	0	1	0
Trpv6	1.67817	-3.83744	1	1	0	0	0	0	0	1	0
Vmn2r25	1.67817	-3.83744	1	1	0	0	0	0	0	1	0
Vmn2r-ps17	1.67817	-3.83744	1	1	0	0	0	0	0	1	0
Vmn2r-ps37	1.67817	-3.83744	1	1	0	0	0	0	0	1	0
Vmn2r-ps41	1.67817	-3.83744	1	1	0	0	0	0	0	1	0
Wfdc12	1.67817	-3.83744	1	1	0	0	0	0	0	1	0
Zc2hc1b	1.67817	-3.83744	1	1	0	0	0	0	0	1	0
1600014C23Rik	1.67657	-3.83749	1	1	0	0	0	1	0	0	0
1700009N14Rik	1.67657	-3.83749	1	1	0	0	0	1	0	0	0
1700011L22Rik	1.67657	-3.83749	1	1	0	0	0	1	0	0	0
1700019A02Rik	1.67657	-3.83749	1	1	0	0	0	1	0	0	0
1700021A07Rik	1.67657	-3.83749	1	1	0	0	0	1	0	0	0
1700028B04Rik	1.67657	-3.83749	1	1	0	0	0	1	0	0	0
1700051K13Rik	1.67657	-3.83749	1	1	0	0	0	1	0	0	0
1700092M07Rik	1.67657	-3.83749	1	1	0	0	0	1	0	0	0
1700097N02Rik	1.67657	-3.83749	1	1	0	0	0	1	0	0	0
1700109K24Rik	1.67657	-3.83749	1	1	0	0	0	1	0	0	0
2310007B03Rik	1.67657	-3.83749	1	1	0	0	0	1	0	0	0
2310030A07Rik	1.67657	-3.83749	1	1	0	0	0	1	0	0	0
4833412C05Rik	1.67657	-3.83749	1	1	0	0	0	1	0	0	0
4921523L03Rik	1.67657	-3.83749	1	1	0	0	0	1	0	0	0
4930451E10Rik	1.67657	-3.83749	1	1	0	0	0	1	0	0	0
4933402D24Rik	1.67657	-3.83749	1	1	0	0	0	1	0	0	0
6720482G16Rik	1.67657	-3.83749	1	1	0	0	0	1	0	0	0
9530003J23Rik	1.67657	-3.83749	1	1	0	0	0	1	0	0	0
A530016L24Rik	1.67657	-3.83749	1	1	0	0	0	1	0	0	0
A530021J07Rik	1.67657	-3.83749	1	1	0	0	0	1	0	0	0
A830082K12Rik	1.67657	-3.83749	1	1	0	0	0	1	0	0	0
AC102554.1	1.67657	-3.83749	1	1	0	0	0	1	0	0	0
AC107740.1	1.67657	-3.83749	1	1	0	0	0	1	0	0	0
AC115880.2	1.67657	-3.83749	1	1	0	0	0	1	0	0	0
AC120394.3	1.67657	-3.83749	1	1	0	0	0	1	0	0	0
AC121804.4	1.67657	-3.83749	1	1	0	0	0	1	0	0	0
AC122228.1	1.67657	-3.83749	1	1	0	0	0	1	0	0	0
AC122335.1	1.67657	-3.83749	1	1	0	0	0	1	0	0	0
AC124446.1	1.67657	-3.83749	1	1	0	0	0	1	0	0	0
AC125444.3	1.67657	-3.83749	1	1	0	0	0	1	0	0	0
AC129219.2	1.67657	-3.83749	1	1	0	0	0	1	0	0	0
AC130824.1	1.67657	-3.83749	1	1	0	0	0	1	0	0	0
AC132474.3	1.67657	-3.83749	1	1	0	0	0	1	0	0	0
AC139238.2	1.67657	-3.83749	1	1	0	0	0	1	0	0	0
AC145740.1	1.67657	-3.83749	1	1	0	0	0	1	0	0	0
AC152947.1	1.67657	-3.83749	1	1	0	0	0	1	0	0	0
AC153529.1	1.67657	-3.83749	1	1	0	0	0	1	0	0	0
AC154224.1	1.67657	-3.83749	1	1	0	0	0	1	0	0	0
AC154724.1	1.67657	-3.83749	1	1	0	0	0	1	0	0	0
AC154840.1	1.67657	-3.83749	1	1	0	0	0	1	0	0	0
AC154863.1	1.67657	-3.83749	1	1	0	0	0	1	0	0	0
AC155709.2	1.67657	-3.83749	1	1	0	0	0	1	0	0	0
AC155909.1	1.67657	-3.83749	1	1	0	0	0	1	0	0	0
AC156636.2	1.67657	-3.83749	1	1	0	0	0	1	0	0	0
AC159104.1	1.67657	-3.83749	1	1	0	0	0	1	0	0	0
AC160051.2	1.67657	-3.83749	1	1	0	0	0	1	0	0	0
AC160863.2	1.67657	-3.83749	1	1	0	0	0	1	0	0	0
Acot3	1.67657	-3.83749	1	1	0	0	0	1	0	0	0
Actl7b	1.67657	-3.83749	1	1	0	0	0	1	0	0	0
Adam7	1.67657	-3.83749	1	1	0	0	0	1	0	0	0
Adcy5	1.67657	-3.83749	1	1	0	0	0	1	0	0	0
Agrp	1.67657	-3.83749	1	1	0	0	0	1	0	0	0
AI507597	1.67657	-3.83749	1	1	0	0	0	1	0	0	0
Aldh3b2	1.67657	-3.83749	1	1	0	0	0	1	0	0	0
Ang4	1.67657	-3.83749	1	1	0	0	0	1	0	0	0
B230359F08Rik	1.67657	-3.83749	1	1	0	0	0	1	0	0	0
BC001981	1.67657	-3.83749	1	1	0	0	0	1	0	0	0
Bex2	1.67657	-3.83749	1	1	0	0	0	1	0	0	0
Btn2a2	1.67657	-3.83749	1	1	0	0	0	1	0	0	0
Btnl6	1.67657	-3.83749	1	1	0	0	0	1	0	0	0
C330024D21Rik	1.67657	-3.83749	1	1	0	0	0	1	0	0	0
CAAA01216754.1	1.67657	-3.83749	1	1	0	0	0	1	0	0	0
Card14	1.67657	-3.83749	1	1	0	0	0	1	0	0	0
Casq1	1.67657	-3.83749	1	1	0	0	0	1	0	0	0
Ccdc54	1.67657	-3.83749	1	1	0	0	0	1	0	0	0
Cd207	1.67657	-3.83749	1	1	0	0	0	1	0	0	0
Ceacam18	1.67657	-3.83749	1	1	0	0	0	1	0	0	0
Chn1os3	1.67657	-3.83749	1	1	0	0	0	1	0	0	0
Cntnap4	1.67657	-3.83749	1	1	0	0	0	1	0	0	0
Col2a1	1.67657	-3.83749	1	1	0	0	0	1	0	0	0
CT009757.5	1.67657	-3.83749	1	1	0	0	0	1	0	0	0
CT025616.4	1.67657	-3.83749	1	1	0	0	0	1	0	0	0
CT025653.1	1.67657	-3.83749	1	1	0	0	0	1	0	0	0
CT033799.1	1.67657	-3.83749	1	1	0	0	0	1	0	0	0
Ctrb1	1.67657	-3.83749	1	1	0	0	0	1	0	0	0
Cxxc4	1.67657	-3.83749	1	1	0	0	0	1	0	0	0
D630003M21Rik	1.67657	-3.83749	1	1	0	0	0	1	0	0	0
D830030K20Rik	1.67657	-3.83749	1	1	0	0	0	1	0	0	0
Dmgdh	1.67657	-3.83749	1	1	0	0	0	1	0	0	0
Dynlrb2	1.67657	-3.83749	1	1	0	0	0	1	0	0	0
Epha5	1.67657	-3.83749	1	1	0	0	0	1	0	0	0
Ephx4	1.67657	-3.83749	1	1	0	0	0	1	0	0	0
Fbxo43	1.67657	-3.83749	1	1	0	0	0	1	0	0	0
Fndc5	1.67657	-3.83749	1	1	0	0	0	1	0	0	0
Frs3os	1.67657	-3.83749	1	1	0	0	0	1	0	0	0
Gabre	1.67657	-3.83749	1	1	0	0	0	1	0	0	0
Galnt13	1.67657	-3.83749	1	1	0	0	0	1	0	0	0
Gcgr	1.67657	-3.83749	1	1	0	0	0	1	0	0	0
Gdf2	1.67657	-3.83749	1	1	0	0	0	1	0	0	0
Gjd3	1.67657	-3.83749	1	1	0	0	0	1	0	0	0
Gm11201	1.67657	-3.83749	1	1	0	0	0	1	0	0	0
Gm11594	1.67657	-3.83749	1	1	0	0	0	1	0	0	0
Gm11739	1.67657	-3.83749	1	1	0	0	0	1	0	0	0
Gm12100	1.67657	-3.83749	1	1	0	0	0	1	0	0	0
Gm12223	1.67657	-3.83749	1	1	0	0	0	1	0	0	0
Gm12256	1.67657	-3.83749	1	1	0	0	0	1	0	0	0
Gm12726	1.67657	-3.83749	1	1	0	0	0	1	0	0	0
Gm12757	1.67657	-3.83749	1	1	0	0	0	1	0	0	0
Gm13110	1.67657	-3.83749	1	1	0	0	0	1	0	0	0
Gm13161	1.67657	-3.83749	1	1	0	0	0	1	0	0	0
Gm13437	1.67657	-3.83749	1	1	0	0	0	1	0	0	0
Gm13542	1.67657	-3.83749	1	1	0	0	0	1	0	0	0
Gm13561	1.67657	-3.83749	1	1	0	0	0	1	0	0	0
Gm13570	1.67657	-3.83749	1	1	0	0	0	1	0	0	0
Gm13842	1.67657	-3.83749	1	1	0	0	0	1	0	0	0
Gm14024	1.67657	-3.83749	1	1	0	0	0	1	0	0	0
Gm14064	1.67657	-3.83749	1	1	0	0	0	1	0	0	0
Gm14097	1.67657	-3.83749	1	1	0	0	0	1	0	0	0
Gm14267	1.67657	-3.83749	1	1	0	0	0	1	0	0	0
Gm14425	1.67657	-3.83749	1	1	0	0	0	1	0	0	0
Gm14612	1.67657	-3.83749	1	1	0	0	0	1	0	0	0
Gm15008	1.67657	-3.83749	1	1	0	0	0	1	0	0	0
Gm15129	1.67657	-3.83749	1	1	0	0	0	1	0	0	0
Gm15350	1.67657	-3.83749	1	1	0	0	0	1	0	0	0
Gm15527	1.67657	-3.83749	1	1	0	0	0	1	0	0	0
Gm15560	1.67657	-3.83749	1	1	0	0	0	1	0	0	0
Gm15609	1.67657	-3.83749	1	1	0	0	0	1	0	0	0
Gm15627	1.67657	-3.83749	1	1	0	0	0	1	0	0	0
Gm15651	1.67657	-3.83749	1	1	0	0	0	1	0	0	0
Gm15789	1.67657	-3.83749	1	1	0	0	0	1	0	0	0
Gm15836	1.67657	-3.83749	1	1	0	0	0	1	0	0	0
Gm16251	1.67657	-3.83749	1	1	0	0	0	1	0	0	0
Gm16305	1.67657	-3.83749	1	1	0	0	0	1	0	0	0
Gm16577	1.67657	-3.83749	1	1	0	0	0	1	0	0	0
Gm17827	1.67657	-3.83749	1	1	0	0	0	1	0	0	0
Gm17970	1.67657	-3.83749	1	1	0	0	0	1	0	0	0
Gm18562	1.67657	-3.83749	1	1	0	0	0	1	0	0	0
Gm18752	1.67657	-3.83749	1	1	0	0	0	1	0	0	0
Gm20458	1.67657	-3.83749	1	1	0	0	0	1	0	0	0
Gm21958	1.67657	-3.83749	1	1	0	0	0	1	0	0	0
Gm22540	1.67657	-3.83749	1	1	0	0	0	1	0	0	0
Gm23253	1.67657	-3.83749	1	1	0	0	0	1	0	0	0
Gm23482	1.67657	-3.83749	1	1	0	0	0	1	0	0	0
Gm25908	1.67657	-3.83749	1	1	0	0	0	1	0	0	0
Gm25993	1.67657	-3.83749	1	1	0	0	0	1	0	0	0
Gm26064	1.67657	-3.83749	1	1	0	0	0	1	0	0	0
Gm26580	1.67657	-3.83749	1	1	0	0	0	1	0	0	0
Gm26643	1.67657	-3.83749	1	1	0	0	0	1	0	0	0
Gm26685	1.67657	-3.83749	1	1	0	0	0	1	0	0	0
Gm26830	1.67657	-3.83749	1	1	0	0	0	1	0	0	0
Gm26887	1.67657	-3.83749	1	1	0	0	0	1	0	0	0
Gm26888	1.67657	-3.83749	1	1	0	0	0	1	0	0	0
Gm27299	1.67657	-3.83749	1	1	0	0	0	1	0	0	0
Gm27781	1.67657	-3.83749	1	1	0	0	0	1	0	0	0
Gm28044	1.67657	-3.83749	1	1	0	0	0	1	0	0	0
Gm28055	1.67657	-3.83749	1	1	0	0	0	1	0	0	0
Gm28119	1.67657	-3.83749	1	1	0	0	0	1	0	0	0
Gm28178	1.67657	-3.83749	1	1	0	0	0	1	0	0	0
Gm28323	1.67657	-3.83749	1	1	0	0	0	1	0	0	0
Gm28778	1.67657	-3.83749	1	1	0	0	0	1	0	0	0
Gm29050	1.67657	-3.83749	1	1	0	0	0	1	0	0	0
Gm33882	1.67657	-3.83749	1	1	0	0	0	1	0	0	0
Gm34653	1.67657	-3.83749	1	1	0	0	0	1	0	0	0
Gm3549	1.67657	-3.83749	1	1	0	0	0	1	0	0	0
Gm36328	1.67657	-3.83749	1	1	0	0	0	1	0	0	0
Gm36431	1.67657	-3.83749	1	1	0	0	0	1	0	0	0
Gm36940	1.67657	-3.83749	1	1	0	0	0	1	0	0	0
Gm37023	1.67657	-3.83749	1	1	0	0	0	1	0	0	0
Gm37092	1.67657	-3.83749	1	1	0	0	0	1	0	0	0
Gm37625	1.67657	-3.83749	1	1	0	0	0	1	0	0	0
Gm37651	1.67657	-3.83749	1	1	0	0	0	1	0	0	0
Gm37672	1.67657	-3.83749	1	1	0	0	0	1	0	0	0
Gm38102	1.67657	-3.83749	1	1	0	0	0	1	0	0	0
Gm38289	1.67657	-3.83749	1	1	0	0	0	1	0	0	0
Gm3892	1.67657	-3.83749	1	1	0	0	0	1	0	0	0
Gm42429	1.67657	-3.83749	1	1	0	0	0	1	0	0	0
Gm42529	1.67657	-3.83749	1	1	0	0	0	1	0	0	0
Gm42733	1.67657	-3.83749	1	1	0	0	0	1	0	0	0
Gm43004	1.67657	-3.83749	1	1	0	0	0	1	0	0	0
Gm43009	1.67657	-3.83749	1	1	0	0	0	1	0	0	0
Gm43102	1.67657	-3.83749	1	1	0	0	0	1	0	0	0
Gm43699	1.67657	-3.83749	1	1	0	0	0	1	0	0	0
Gm44077	1.67657	-3.83749	1	1	0	0	0	1	0	0	0
Gm44120	1.67657	-3.83749	1	1	0	0	0	1	0	0	0
Gm44131	1.67657	-3.83749	1	1	0	0	0	1	0	0	0
Gm44226	1.67657	-3.83749	1	1	0	0	0	1	0	0	0
Gm44516	1.67657	-3.83749	1	1	0	0	0	1	0	0	0
Gm44741	1.67657	-3.83749	1	1	0	0	0	1	0	0	0
Gm44837	1.67657	-3.83749	1	1	0	0	0	1	0	0	0
Gm44876	1.67657	-3.83749	1	1	0	0	0	1	0	0	0
Gm44916	1.67657	-3.83749	1	1	0	0	0	1	0	0	0
Gm45086	1.67657	-3.83749	1	1	0	0	0	1	0	0	0
Gm45188	1.67657	-3.83749	1	1	0	0	0	1	0	0	0
Gm45203	1.67657	-3.83749	1	1	0	0	0	1	0	0	0
Gm45206	1.67657	-3.83749	1	1	0	0	0	1	0	0	0
Gm45216	1.67657	-3.83749	1	1	0	0	0	1	0	0	0
Gm45292	1.67657	-3.83749	1	1	0	0	0	1	0	0	0
Gm45328	1.67657	-3.83749	1	1	0	0	0	1	0	0	0
Gm45650	1.67657	-3.83749	1	1	0	0	0	1	0	0	0
Gm45663	1.67657	-3.83749	1	1	0	0	0	1	0	0	0
Gm45779	1.67657	-3.83749	1	1	0	0	0	1	0	0	0
Gm45847	1.67657	-3.83749	1	1	0	0	0	1	0	0	0
Gm5092	1.67657	-3.83749	1	1	0	0	0	1	0	0	0
Gm5100	1.67657	-3.83749	1	1	0	0	0	1	0	0	0
Gm5228	1.67657	-3.83749	1	1	0	0	0	1	0	0	0
Gm6293	1.67657	-3.83749	1	1	0	0	0	1	0	0	0
Gm7162	1.67657	-3.83749	1	1	0	0	0	1	0	0	0
Gm7237	1.67657	-3.83749	1	1	0	0	0	1	0	0	0
Gm8302	1.67657	-3.83749	1	1	0	0	0	1	0	0	0
Gm8383	1.67657	-3.83749	1	1	0	0	0	1	0	0	0
Gm8685	1.67657	-3.83749	1	1	0	0	0	1	0	0	0
Gm8857	1.67657	-3.83749	1	1	0	0	0	1	0	0	0
Gm8879	1.67657	-3.83749	1	1	0	0	0	1	0	0	0
Gm8929	1.67657	-3.83749	1	1	0	0	0	1	0	0	0
Gm8941	1.67657	-3.83749	1	1	0	0	0	1	0	0	0
Gm9008	1.67657	-3.83749	1	1	0	0	0	1	0	0	0
Gm9038	1.67657	-3.83749	1	1	0	0	0	1	0	0	0
Gm9497	1.67657	-3.83749	1	1	0	0	0	1	0	0	0
Gm9988	1.67657	-3.83749	1	1	0	0	0	1	0	0	0
Guca2b	1.67657	-3.83749	1	1	0	0	0	1	0	0	0
Gucy1a2	1.67657	-3.83749	1	1	0	0	0	1	0	0	0
Htr1d	1.67657	-3.83749	1	1	0	0	0	1	0	0	0
Ighd2-4	1.67657	-3.83749	1	1	0	0	0	1	0	0	0
Ighd2-7	1.67657	-3.83749	1	1	0	0	0	1	0	0	0
Ighd6-1	1.67657	-3.83749	1	1	0	0	0	1	0	0	0
Ighv1-25	1.67657	-3.83749	1	1	0	0	0	1	0	0	0
Ighv1-43	1.67657	-3.83749	1	1	0	0	0	1	0	0	0
Igkv10-95	1.67657	-3.83749	1	1	0	0	0	1	0	0	0
Igkv12-38	1.67657	-3.83749	1	1	0	0	0	1	0	0	0
Igkv12-47	1.67657	-3.83749	1	1	0	0	0	1	0	0	0
Igkv2-137	1.67657	-3.83749	1	1	0	0	0	1	0	0	0
Insl5	1.67657	-3.83749	1	1	0	0	0	1	0	0	0
Islr	1.67657	-3.83749	1	1	0	0	0	1	0	0	0
Kif16bos	1.67657	-3.83749	1	1	0	0	0	1	0	0	0
Klhl32	1.67657	-3.83749	1	1	0	0	0	1	0	0	0
Klk11	1.67657	-3.83749	1	1	0	0	0	1	0	0	0
Klrb1	1.67657	-3.83749	1	1	0	0	0	1	0	0	0
Lingo3	1.67657	-3.83749	1	1	0	0	0	1	0	0	0
Lrfn2	1.67657	-3.83749	1	1	0	0	0	1	0	0	0
Mir5135	1.67657	-3.83749	1	1	0	0	0	1	0	0	0
Mir5619	1.67657	-3.83749	1	1	0	0	0	1	0	0	0
Mir5620	1.67657	-3.83749	1	1	0	0	0	1	0	0	0
Mir6391	1.67657	-3.83749	1	1	0	0	0	1	0	0	0
Mir6948	1.67657	-3.83749	1	1	0	0	0	1	0	0	0
Mir7659	1.67657	-3.83749	1	1	0	0	0	1	0	0	0
Mirlet7c-1	1.67657	-3.83749	1	1	0	0	0	1	0	0	0
Mmp20	1.67657	-3.83749	1	1	0	0	0	1	0	0	0
Myadml2os	1.67657	-3.83749	1	1	0	0	0	1	0	0	0
Nanos3	1.67657	-3.83749	1	1	0	0	0	1	0	0	0
Nr5a1os	1.67657	-3.83749	1	1	0	0	0	1	0	0	0
n-R5s169	1.67657	-3.83749	1	1	0	0	0	1	0	0	0
n-R5s200	1.67657	-3.83749	1	1	0	0	0	1	0	0	0
n-R5s40	1.67657	-3.83749	1	1	0	0	0	1	0	0	0
Obox4-ps3	1.67657	-3.83749	1	1	0	0	0	1	0	0	0
Oca2	1.67657	-3.83749	1	1	0	0	0	1	0	0	0
Olfr114	1.67657	-3.83749	1	1	0	0	0	1	0	0	0
Olfr1395	1.67657	-3.83749	1	1	0	0	0	1	0	0	0
Olfr1451	1.67657	-3.83749	1	1	0	0	0	1	0	0	0
Olfr171	1.67657	-3.83749	1	1	0	0	0	1	0	0	0
Olfr313	1.67657	-3.83749	1	1	0	0	0	1	0	0	0
Panx3	1.67657	-3.83749	1	1	0	0	0	1	0	0	0
Pinlyp	1.67657	-3.83749	1	1	0	0	0	1	0	0	0
Pip5kl1	1.67657	-3.83749	1	1	0	0	0	1	0	0	0
Pipox	1.67657	-3.83749	1	1	0	0	0	1	0	0	0
Platr8	1.67657	-3.83749	1	1	0	0	0	1	0	0	0
Pof1b	1.67657	-3.83749	1	1	0	0	0	1	0	0	0
Prlhr	1.67657	-3.83749	1	1	0	0	0	1	0	0	0
Prm2	1.67657	-3.83749	1	1	0	0	0	1	0	0	0
Rbpjl	1.67657	-3.83749	1	1	0	0	0	1	0	0	0
Rgn	1.67657	-3.83749	1	1	0	0	0	1	0	0	0
Rsph6a	1.67657	-3.83749	1	1	0	0	0	1	0	0	0
Samt3	1.67657	-3.83749	1	1	0	0	0	1	0	0	0
Scn3a	1.67657	-3.83749	1	1	0	0	0	1	0	0	0
Shbg	1.67657	-3.83749	1	1	0	0	0	1	0	0	0
Shisa7	1.67657	-3.83749	1	1	0	0	0	1	0	0	0
Slc16a12	1.67657	-3.83749	1	1	0	0	0	1	0	0	0
Slc22a3	1.67657	-3.83749	1	1	0	0	0	1	0	0	0
Snhg7	1.67657	-3.83749	1	1	0	0	0	1	0	0	0
Sox5os3	1.67657	-3.83749	1	1	0	0	0	1	0	0	0
Spem1	1.67657	-3.83749	1	1	0	0	0	1	0	0	0
Sphkap	1.67657	-3.83749	1	1	0	0	0	1	0	0	0
Sprr2j-ps	1.67657	-3.83749	1	1	0	0	0	1	0	0	0
Stfa1	1.67657	-3.83749	1	1	0	0	0	1	0	0	0
Sult6b1	1.67657	-3.83749	1	1	0	0	0	1	0	0	0
Syndig1l	1.67657	-3.83749	1	1	0	0	0	1	0	0	0
Tas2r108	1.67657	-3.83749	1	1	0	0	0	1	0	0	0
Tbata	1.67657	-3.83749	1	1	0	0	0	1	0	0	0
Tbc1d22bos	1.67657	-3.83749	1	1	0	0	0	1	0	0	0
Tmprss11a	1.67657	-3.83749	1	1	0	0	0	1	0	0	0
Tmprss11g	1.67657	-3.83749	1	1	0	0	0	1	0	0	0
Tnni1	1.67657	-3.83749	1	1	0	0	0	1	0	0	0
Trav13-4-dv7	1.67657	-3.83749	1	1	0	0	0	1	0	0	0
Trav7-5	1.67657	-3.83749	1	1	0	0	0	1	0	0	0
Trbd1	1.67657	-3.83749	1	1	0	0	0	1	0	0	0
Trbj2-6	1.67657	-3.83749	1	1	0	0	0	1	0	0	0
Trdn	1.67657	-3.83749	1	1	0	0	0	1	0	0	0
Tssk1	1.67657	-3.83749	1	1	0	0	0	1	0	0	0
Uckl1os	1.67657	-3.83749	1	1	0	0	0	1	0	0	0
Unc80	1.67657	-3.83749	1	1	0	0	0	1	0	0	0
Veph1	1.67657	-3.83749	1	1	0	0	0	1	0	0	0
Vmn2r2	1.67657	-3.83749	1	1	0	0	0	1	0	0	0
Vmn2r27	1.67657	-3.83749	1	1	0	0	0	1	0	0	0
Vmn2r90	1.67657	-3.83749	1	1	0	0	0	1	0	0	0
Xlr4e-ps	1.67657	-3.83749	1	1	0	0	0	1	0	0	0
Zcchc16	1.67657	-3.83749	1	1	0	0	0	1	0	0	0
Zfp488	1.67657	-3.83749	1	1	0	0	0	1	0	0	0
Zfp957	1.67657	-3.83749	1	1	0	0	0	1	0	0	0
Zfp989	1.67657	-3.83749	1	1	0	0	0	1	0	0	0
Zic3	1.67657	-3.83749	1	1	0	0	0	1	0	0	0
1700007J10Rik	1.67607	-3.83751	1	1	0	0	0	0	0	0	1
1700009C05Rik	1.67607	-3.83751	1	1	0	0	0	0	0	0	1
1700016K19Rik	1.67607	-3.83751	1	1	0	0	0	0	0	0	1
1700020N18Rik	1.67607	-3.83751	1	1	0	0	0	0	0	0	1
1700023F06Rik	1.67607	-3.83751	1	1	0	0	0	0	0	0	1
1700054O19Rik	1.67607	-3.83751	1	1	0	0	0	0	0	0	1
1700063K16Rik	1.67607	-3.83751	1	1	0	0	0	0	0	0	1
1700121C08Rik	1.67607	-3.83751	1	1	0	0	0	0	0	0	1
1810041L15Rik	1.67607	-3.83751	1	1	0	0	0	0	0	0	1
2410017I17Rik	1.67607	-3.83751	1	1	0	0	0	0	0	0	1
4930551O13Rik	1.67607	-3.83751	1	1	0	0	0	0	0	0	1
4931408C20Rik	1.67607	-3.83751	1	1	0	0	0	0	0	0	1
4933408N05Rik	1.67607	-3.83751	1	1	0	0	0	0	0	0	1
4933421A08Rik	1.67607	-3.83751	1	1	0	0	0	0	0	0	1
5430421F17Rik	1.67607	-3.83751	1	1	0	0	0	0	0	0	1
A230085B16Rik	1.67607	-3.83751	1	1	0	0	0	0	0	0	1
A530064N14Rik	1.67607	-3.83751	1	1	0	0	0	0	0	0	1
AC092710.2	1.67607	-3.83751	1	1	0	0	0	0	0	0	1
AC102435.2	1.67607	-3.83751	1	1	0	0	0	0	0	0	1
AC113527.1	1.67607	-3.83751	1	1	0	0	0	0	0	0	1
AC117245.2	1.67607	-3.83751	1	1	0	0	0	0	0	0	1
AC120002.1	1.67607	-3.83751	1	1	0	0	0	0	0	0	1
AC121966.1	1.67607	-3.83751	1	1	0	0	0	0	0	0	1
AC122428.1	1.67607	-3.83751	1	1	0	0	0	0	0	0	1
AC124572.2	1.67607	-3.83751	1	1	0	0	0	0	0	0	1
AC126257.2	1.67607	-3.83751	1	1	0	0	0	0	0	0	1
AC127254.1	1.67607	-3.83751	1	1	0	0	0	0	0	0	1
AC135859.1	1.67607	-3.83751	1	1	0	0	0	0	0	0	1
AC140264.3	1.67607	-3.83751	1	1	0	0	0	0	0	0	1
AC159709.1	1.67607	-3.83751	1	1	0	0	0	0	0	0	1
AC160114.4	1.67607	-3.83751	1	1	0	0	0	0	0	0	1
AC160972.1	1.67607	-3.83751	1	1	0	0	0	0	0	0	1
AC164441.2	1.67607	-3.83751	1	1	0	0	0	0	0	0	1
AC164597.1	1.67607	-3.83751	1	1	0	0	0	0	0	0	1
AC166262.1	1.67607	-3.83751	1	1	0	0	0	0	0	0	1
AC168315.2	1.67607	-3.83751	1	1	0	0	0	0	0	0	1
AC173210.4	1.67607	-3.83751	1	1	0	0	0	0	0	0	1
Adamts8	1.67607	-3.83751	1	1	0	0	0	0	0	0	1
Adm2	1.67607	-3.83751	1	1	0	0	0	0	0	0	1
Aire	1.67607	-3.83751	1	1	0	0	0	0	0	0	1
Alx4	1.67607	-3.83751	1	1	0	0	0	0	0	0	1
Arhgap15os	1.67607	-3.83751	1	1	0	0	0	0	0	0	1
Art5	1.67607	-3.83751	1	1	0	0	0	0	0	0	1
Asphd1	1.67607	-3.83751	1	1	0	0	0	0	0	0	1
AU022754	1.67607	-3.83751	1	1	0	0	0	0	0	0	1
BC048644	1.67607	-3.83751	1	1	0	0	0	0	0	0	1
Bcl2l10	1.67607	-3.83751	1	1	0	0	0	0	0	0	1
Bpifa2	1.67607	-3.83751	1	1	0	0	0	0	0	0	1
C1ql4	1.67607	-3.83751	1	1	0	0	0	0	0	0	1
C1qtnf2	1.67607	-3.83751	1	1	0	0	0	0	0	0	1
C9	1.67607	-3.83751	1	1	0	0	0	0	0	0	1
Calcb	1.67607	-3.83751	1	1	0	0	0	0	0	0	1
Car3	1.67607	-3.83751	1	1	0	0	0	0	0	0	1
Cilp	1.67607	-3.83751	1	1	0	0	0	0	0	0	1
Cilp2	1.67607	-3.83751	1	1	0	0	0	0	0	0	1
Cldn5	1.67607	-3.83751	1	1	0	0	0	0	0	0	1
Cnn1	1.67607	-3.83751	1	1	0	0	0	0	0	0	1
Cntn3	1.67607	-3.83751	1	1	0	0	0	0	0	0	1
Crybb3	1.67607	-3.83751	1	1	0	0	0	0	0	0	1
CT009713.7	1.67607	-3.83751	1	1	0	0	0	0	0	0	1
CT010478.1	1.67607	-3.83751	1	1	0	0	0	0	0	0	1
CT030170.6	1.67607	-3.83751	1	1	0	0	0	0	0	0	1
Dcaf12l2	1.67607	-3.83751	1	1	0	0	0	0	0	0	1
Defb36	1.67607	-3.83751	1	1	0	0	0	0	0	0	1
Dll3	1.67607	-3.83751	1	1	0	0	0	0	0	0	1
Dlx4os	1.67607	-3.83751	1	1	0	0	0	0	0	0	1
Dpcr1	1.67607	-3.83751	1	1	0	0	0	0	0	0	1
E330040D14Rik	1.67607	-3.83751	1	1	0	0	0	0	0	0	1
Elobl	1.67607	-3.83751	1	1	0	0	0	0	0	0	1
Esrrb	1.67607	-3.83751	1	1	0	0	0	0	0	0	1
Evi2b	1.67607	-3.83751	1	1	0	0	0	0	0	0	1
Fgf20	1.67607	-3.83751	1	1	0	0	0	0	0	0	1
G6pc	1.67607	-3.83751	1	1	0	0	0	0	0	0	1
Gabrr2	1.67607	-3.83751	1	1	0	0	0	0	0	0	1
Gad1	1.67607	-3.83751	1	1	0	0	0	0	0	0	1
Gm10062	1.67607	-3.83751	1	1	0	0	0	0	0	0	1
Gm10190	1.67607	-3.83751	1	1	0	0	0	0	0	0	1
Gm11450	1.67607	-3.83751	1	1	0	0	0	0	0	0	1
Gm11474	1.67607	-3.83751	1	1	0	0	0	0	0	0	1
Gm12039	1.67607	-3.83751	1	1	0	0	0	0	0	0	1
Gm12105	1.67607	-3.83751	1	1	0	0	0	0	0	0	1
Gm12146	1.67607	-3.83751	1	1	0	0	0	0	0	0	1
Gm12264	1.67607	-3.83751	1	1	0	0	0	0	0	0	1
Gm12289	1.67607	-3.83751	1	1	0	0	0	0	0	0	1
Gm12337	1.67607	-3.83751	1	1	0	0	0	0	0	0	1
Gm12499	1.67607	-3.83751	1	1	0	0	0	0	0	0	1
Gm12857	1.67607	-3.83751	1	1	0	0	0	0	0	0	1
Gm13094	1.67607	-3.83751	1	1	0	0	0	0	0	0	1
Gm13132	1.67607	-3.83751	1	1	0	0	0	0	0	0	1
Gm13397	1.67607	-3.83751	1	1	0	0	0	0	0	0	1
Gm13435	1.67607	-3.83751	1	1	0	0	0	0	0	0	1
Gm13445	1.67607	-3.83751	1	1	0	0	0	0	0	0	1
Gm13472	1.67607	-3.83751	1	1	0	0	0	0	0	0	1
Gm13488	1.67607	-3.83751	1	1	0	0	0	0	0	0	1
Gm13549	1.67607	-3.83751	1	1	0	0	0	0	0	0	1
Gm13566	1.67607	-3.83751	1	1	0	0	0	0	0	0	1
Gm13777	1.67607	-3.83751	1	1	0	0	0	0	0	0	1
Gm14012	1.67607	-3.83751	1	1	0	0	0	0	0	0	1
Gm14523	1.67607	-3.83751	1	1	0	0	0	0	0	0	1
Gm14724	1.67607	-3.83751	1	1	0	0	0	0	0	0	1
Gm14767	1.67607	-3.83751	1	1	0	0	0	0	0	0	1
Gm14798	1.67607	-3.83751	1	1	0	0	0	0	0	0	1
Gm14820	1.67607	-3.83751	1	1	0	0	0	0	0	0	1
Gm14925	1.67607	-3.83751	1	1	0	0	0	0	0	0	1
Gm15280	1.67607	-3.83751	1	1	0	0	0	0	0	0	1
Gm15396	1.67607	-3.83751	1	1	0	0	0	0	0	0	1
Gm15635	1.67607	-3.83751	1	1	0	0	0	0	0	0	1
Gm15712	1.67607	-3.83751	1	1	0	0	0	0	0	0	1
Gm15722	1.67607	-3.83751	1	1	0	0	0	0	0	0	1
Gm15806	1.67607	-3.83751	1	1	0	0	0	0	0	0	1
Gm16015	1.67607	-3.83751	1	1	0	0	0	0	0	0	1
Gm16049	1.67607	-3.83751	1	1	0	0	0	0	0	0	1
Gm16056	1.67607	-3.83751	1	1	0	0	0	0	0	0	1
Gm16180	1.67607	-3.83751	1	1	0	0	0	0	0	0	1
Gm16224	1.67607	-3.83751	1	1	0	0	0	0	0	0	1
Gm16240	1.67607	-3.83751	1	1	0	0	0	0	0	0	1
Gm16274	1.67607	-3.83751	1	1	0	0	0	0	0	0	1
Gm16276	1.67607	-3.83751	1	1	0	0	0	0	0	0	1
Gm16702	1.67607	-3.83751	1	1	0	0	0	0	0	0	1
Gm17097	1.67607	-3.83751	1	1	0	0	0	0	0	0	1
Gm17114	1.67607	-3.83751	1	1	0	0	0	0	0	0	1
Gm17590	1.67607	-3.83751	1	1	0	0	0	0	0	0	1
Gm18212	1.67607	-3.83751	1	1	0	0	0	0	0	0	1
Gm18258	1.67607	-3.83751	1	1	0	0	0	0	0	0	1
Gm18981	1.67607	-3.83751	1	1	0	0	0	0	0	0	1
Gm19030	1.67607	-3.83751	1	1	0	0	0	0	0	0	1
Gm19261	1.67607	-3.83751	1	1	0	0	0	0	0	0	1
Gm1947	1.67607	-3.83751	1	1	0	0	0	0	0	0	1
Gm19590	1.67607	-3.83751	1	1	0	0	0	0	0	0	1
Gm19637	1.67607	-3.83751	1	1	0	0	0	0	0	0	1
Gm19918	1.67607	-3.83751	1	1	0	0	0	0	0	0	1
Gm20442	1.67607	-3.83751	1	1	0	0	0	0	0	0	1
Gm20538	1.67607	-3.83751	1	1	0	0	0	0	0	0	1
Gm20628	1.67607	-3.83751	1	1	0	0	0	0	0	0	1
Gm20656	1.67607	-3.83751	1	1	0	0	0	0	0	0	1
Gm20940	1.67607	-3.83751	1	1	0	0	0	0	0	0	1
Gm22747	1.67607	-3.83751	1	1	0	0	0	0	0	0	1
Gm22786	1.67607	-3.83751	1	1	0	0	0	0	0	0	1
Gm22897	1.67607	-3.83751	1	1	0	0	0	0	0	0	1
Gm23444	1.67607	-3.83751	1	1	0	0	0	0	0	0	1
Gm23547	1.67607	-3.83751	1	1	0	0	0	0	0	0	1
Gm2381	1.67607	-3.83751	1	1	0	0	0	0	0	0	1
Gm24095	1.67607	-3.83751	1	1	0	0	0	0	0	0	1
Gm24198	1.67607	-3.83751	1	1	0	0	0	0	0	0	1
Gm24241	1.67607	-3.83751	1	1	0	0	0	0	0	0	1
Gm24629	1.67607	-3.83751	1	1	0	0	0	0	0	0	1
Gm24951	1.67607	-3.83751	1	1	0	0	0	0	0	0	1
Gm25217	1.67607	-3.83751	1	1	0	0	0	0	0	0	1
Gm25341	1.67607	-3.83751	1	1	0	0	0	0	0	0	1
Gm26147	1.67607	-3.83751	1	1	0	0	0	0	0	0	1
Gm26189	1.67607	-3.83751	1	1	0	0	0	0	0	0	1
Gm26378	1.67607	-3.83751	1	1	0	0	0	0	0	0	1
Gm26671	1.67607	-3.83751	1	1	0	0	0	0	0	0	1
Gm26695	1.67607	-3.83751	1	1	0	0	0	0	0	0	1
Gm27047	1.67607	-3.83751	1	1	0	0	0	0	0	0	1
Gm28650	1.67607	-3.83751	1	1	0	0	0	0	0	0	1
Gm29530	1.67607	-3.83751	1	1	0	0	0	0	0	0	1
Gm29590	1.67607	-3.83751	1	1	0	0	0	0	0	0	1
Gm29773	1.67607	-3.83751	1	1	0	0	0	0	0	0	1
Gm31266	1.67607	-3.83751	1	1	0	0	0	0	0	0	1
Gm3189	1.67607	-3.83751	1	1	0	0	0	0	0	0	1
Gm34350	1.67607	-3.83751	1	1	0	0	0	0	0	0	1
Gm35507	1.67607	-3.83751	1	1	0	0	0	0	0	0	1
Gm37186	1.67607	-3.83751	1	1	0	0	0	0	0	0	1
Gm37321	1.67607	-3.83751	1	1	0	0	0	0	0	0	1
Gm37452	1.67607	-3.83751	1	1	0	0	0	0	0	0	1
Gm37612	1.67607	-3.83751	1	1	0	0	0	0	0	0	1
Gm37629	1.67607	-3.83751	1	1	0	0	0	0	0	0	1
Gm37642	1.67607	-3.83751	1	1	0	0	0	0	0	0	1
Gm3765	1.67607	-3.83751	1	1	0	0	0	0	0	0	1
Gm38327	1.67607	-3.83751	1	1	0	0	0	0	0	0	1
Gm3972	1.67607	-3.83751	1	1	0	0	0	0	0	0	1
Gm42446	1.67607	-3.83751	1	1	0	0	0	0	0	0	1
Gm42476	1.67607	-3.83751	1	1	0	0	0	0	0	0	1
Gm42785	1.67607	-3.83751	1	1	0	0	0	0	0	0	1
Gm42957	1.67607	-3.83751	1	1	0	0	0	0	0	0	1
Gm43292	1.67607	-3.83751	1	1	0	0	0	0	0	0	1
Gm43465	1.67607	-3.83751	1	1	0	0	0	0	0	0	1
Gm43480	1.67607	-3.83751	1	1	0	0	0	0	0	0	1
Gm43856	1.67607	-3.83751	1	1	0	0	0	0	0	0	1
Gm43990	1.67607	-3.83751	1	1	0	0	0	0	0	0	1
Gm44087	1.67607	-3.83751	1	1	0	0	0	0	0	0	1
Gm44132	1.67607	-3.83751	1	1	0	0	0	0	0	0	1
Gm44183	1.67607	-3.83751	1	1	0	0	0	0	0	0	1
Gm44261	1.67607	-3.83751	1	1	0	0	0	0	0	0	1
Gm44291	1.67607	-3.83751	1	1	0	0	0	0	0	0	1
Gm44367	1.67607	-3.83751	1	1	0	0	0	0	0	0	1
Gm44545	1.67607	-3.83751	1	1	0	0	0	0	0	0	1
Gm44659	1.67607	-3.83751	1	1	0	0	0	0	0	0	1
Gm4473	1.67607	-3.83751	1	1	0	0	0	0	0	0	1
Gm44771	1.67607	-3.83751	1	1	0	0	0	0	0	0	1
Gm44917	1.67607	-3.83751	1	1	0	0	0	0	0	0	1
Gm45396	1.67607	-3.83751	1	1	0	0	0	0	0	0	1
Gm45532	1.67607	-3.83751	1	1	0	0	0	0	0	0	1
Gm45630	1.67607	-3.83751	1	1	0	0	0	0	0	0	1
Gm4587	1.67607	-3.83751	1	1	0	0	0	0	0	0	1
Gm4847	1.67607	-3.83751	1	1	0	0	0	0	0	0	1
Gm4978	1.67607	-3.83751	1	1	0	0	0	0	0	0	1
Gm5652	1.67607	-3.83751	1	1	0	0	0	0	0	0	1
Gm595	1.67607	-3.83751	1	1	0	0	0	0	0	0	1
Gm6187	1.67607	-3.83751	1	1	0	0	0	0	0	0	1
Gm6811	1.67607	-3.83751	1	1	0	0	0	0	0	0	1
Gm6822	1.67607	-3.83751	1	1	0	0	0	0	0	0	1
Gm6899	1.67607	-3.83751	1	1	0	0	0	0	0	0	1
Gm7173	1.67607	-3.83751	1	1	0	0	0	0	0	0	1
Gm7418	1.67607	-3.83751	1	1	0	0	0	0	0	0	1
Gm7420	1.67607	-3.83751	1	1	0	0	0	0	0	0	1
Gm7457	1.67607	-3.83751	1	1	0	0	0	0	0	0	1
Gm8479	1.67607	-3.83751	1	1	0	0	0	0	0	0	1
Gm8488	1.67607	-3.83751	1	1	0	0	0	0	0	0	1
Gm8492	1.67607	-3.83751	1	1	0	0	0	0	0	0	1
Gm8526	1.67607	-3.83751	1	1	0	0	0	0	0	0	1
Gm8816	1.67607	-3.83751	1	1	0	0	0	0	0	0	1
Gm8826	1.67607	-3.83751	1	1	0	0	0	0	0	0	1
Gm8828	1.67607	-3.83751	1	1	0	0	0	0	0	0	1
Gm8864	1.67607	-3.83751	1	1	0	0	0	0	0	0	1
Gm8891	1.67607	-3.83751	1	1	0	0	0	0	0	0	1
Gm9369	1.67607	-3.83751	1	1	0	0	0	0	0	0	1
Gpr25	1.67607	-3.83751	1	1	0	0	0	0	0	0	1
Gys2	1.67607	-3.83751	1	1	0	0	0	0	0	0	1
H2al1k	1.67607	-3.83751	1	1	0	0	0	0	0	0	1
Hcrtr1	1.67607	-3.83751	1	1	0	0	0	0	0	0	1
Hfe2	1.67607	-3.83751	1	1	0	0	0	0	0	0	1
Hist1h2ap	1.67607	-3.83751	1	1	0	0	0	0	0	0	1
Hist1h3b	1.67607	-3.83751	1	1	0	0	0	0	0	0	1
Hist1h4m	1.67607	-3.83751	1	1	0	0	0	0	0	0	1
Hist2h2ab	1.67607	-3.83751	1	1	0	0	0	0	0	0	1
Hoxb1	1.67607	-3.83751	1	1	0	0	0	0	0	0	1
Ifnz	1.67607	-3.83751	1	1	0	0	0	0	0	0	1
Ighv4-2	1.67607	-3.83751	1	1	0	0	0	0	0	0	1
Ighv8-7	1.67607	-3.83751	1	1	0	0	0	0	0	0	1
Igkv4-73	1.67607	-3.83751	1	1	0	0	0	0	0	0	1
Igkv9-129	1.67607	-3.83751	1	1	0	0	0	0	0	0	1
Il1f6	1.67607	-3.83751	1	1	0	0	0	0	0	0	1
Il23a	1.67607	-3.83751	1	1	0	0	0	0	0	0	1
Iqch	1.67607	-3.83751	1	1	0	0	0	0	0	0	1
Izumo1	1.67607	-3.83751	1	1	0	0	0	0	0	0	1
Kdm6bos	1.67607	-3.83751	1	1	0	0	0	0	0	0	1
Klhdc7b	1.67607	-3.83751	1	1	0	0	0	0	0	0	1
Klhl30	1.67607	-3.83751	1	1	0	0	0	0	0	0	1
Lypd1	1.67607	-3.83751	1	1	0	0	0	0	0	0	1
Magee2	1.67607	-3.83751	1	1	0	0	0	0	0	0	1
Matn3	1.67607	-3.83751	1	1	0	0	0	0	0	0	1
Mc1r	1.67607	-3.83751	1	1	0	0	0	0	0	0	1
Mef2b	1.67607	-3.83751	1	1	0	0	0	0	0	0	1
Mir3076	1.67607	-3.83751	1	1	0	0	0	0	0	0	1
Mir6340	1.67607	-3.83751	1	1	0	0	0	0	0	0	1
Mir6911	1.67607	-3.83751	1	1	0	0	0	0	0	0	1
Mir6915	1.67607	-3.83751	1	1	0	0	0	0	0	0	1
Mir6928	1.67607	-3.83751	1	1	0	0	0	0	0	0	1
Mir7017	1.67607	-3.83751	1	1	0	0	0	0	0	0	1
Mir8111	1.67607	-3.83751	1	1	0	0	0	0	0	0	1
mt-Ta	1.67607	-3.83751	1	1	0	0	0	0	0	0	1
Mug1	1.67607	-3.83751	1	1	0	0	0	0	0	0	1
Nkx2-9	1.67607	-3.83751	1	1	0	0	0	0	0	0	1
Npy1r	1.67607	-3.83751	1	1	0	0	0	0	0	0	1
Olah	1.67607	-3.83751	1	1	0	0	0	0	0	0	1
Olfr55	1.67607	-3.83751	1	1	0	0	0	0	0	0	1
Olfr877	1.67607	-3.83751	1	1	0	0	0	0	0	0	1
P2ry4	1.67607	-3.83751	1	1	0	0	0	0	0	0	1
Pagr1a	1.67607	-3.83751	1	1	0	0	0	0	0	0	1
Pdzd7	1.67607	-3.83751	1	1	0	0	0	0	0	0	1
Pnma5	1.67607	-3.83751	1	1	0	0	0	0	0	0	1
Pon1	1.67607	-3.83751	1	1	0	0	0	0	0	0	1
Prg2	1.67607	-3.83751	1	1	0	0	0	0	0	0	1
Ptprn2	1.67607	-3.83751	1	1	0	0	0	0	0	0	1
Rab5a-ps	1.67607	-3.83751	1	1	0	0	0	0	0	0	1
Rhbdl2	1.67607	-3.83751	1	1	0	0	0	0	0	0	1
Rln3	1.67607	-3.83751	1	1	0	0	0	0	0	0	1
Rnu5g	1.67607	-3.83751	1	1	0	0	0	0	0	0	1
Rpl19-ps4	1.67607	-3.83751	1	1	0	0	0	0	0	0	1
Rpl35a-ps7	1.67607	-3.83751	1	1	0	0	0	0	0	0	1
Rpl7a-ps8	1.67607	-3.83751	1	1	0	0	0	0	0	0	1
Rplp1-ps1	1.67607	-3.83751	1	1	0	0	0	0	0	0	1
Scg3	1.67607	-3.83751	1	1	0	0	0	0	0	0	1
Sct	1.67607	-3.83751	1	1	0	0	0	0	0	0	1
Sgpp2	1.67607	-3.83751	1	1	0	0	0	0	0	0	1
Sh3rf3	1.67607	-3.83751	1	1	0	0	0	0	0	0	1
Slc34a1	1.67607	-3.83751	1	1	0	0	0	0	0	0	1
Slc6a16	1.67607	-3.83751	1	1	0	0	0	0	0	0	1
Slitrk4	1.67607	-3.83751	1	1	0	0	0	0	0	0	1
Sostdc1	1.67607	-3.83751	1	1	0	0	0	0	0	0	1
Sstr3	1.67607	-3.83751	1	1	0	0	0	0	0	0	1
Stox1	1.67607	-3.83751	1	1	0	0	0	0	0	0	1
Syt1	1.67607	-3.83751	1	1	0	0	0	0	0	0	1
Tcf23	1.67607	-3.83751	1	1	0	0	0	0	0	0	1
Tdrd6	1.67607	-3.83751	1	1	0	0	0	0	0	0	1
Trav3-3	1.67607	-3.83751	1	1	0	0	0	0	0	0	1
Trav8-1	1.67607	-3.83751	1	1	0	0	0	0	0	0	1
Trbj2-2	1.67607	-3.83751	1	1	0	0	0	0	0	0	1
Trbv24	1.67607	-3.83751	1	1	0	0	0	0	0	0	1
Trpa1	1.67607	-3.83751	1	1	0	0	0	0	0	0	1
Tshr	1.67607	-3.83751	1	1	0	0	0	0	0	0	1
Usp17le-ps	1.67607	-3.83751	1	1	0	0	0	0	0	0	1
Usp46os2	1.67607	-3.83751	1	1	0	0	0	0	0	0	1
Wfdc9	1.67607	-3.83751	1	1	0	0	0	0	0	0	1
Wnt10a	1.67607	-3.83751	1	1	0	0	0	0	0	0	1
Zfp36l1-ps	1.67607	-3.83751	1	1	0	0	0	0	0	0	1
Igkv4-59	1.67544	-2.49558	0.248447	1	0	4	1	15	3	0	1
Igkv8-24	1.64148	-2.21982	0.0261908	0.355483	1	5	1	9	4	2	10
Tnfsf14	1.62673	4.11621	2.06149e-16	1.01069e-13	202	391	222	685	650	605	825
Hrh4	1.62562	-2.93633	0.161473	1	0	2	1	4	5	1	1
Gm12096	1.62523	-2.93646	0.134477	1	0	2	1	5	1	3	2
C1rb	1.62128	-2.93653	0.224985	1	1	0	2	6	0	4	1
Cc2d2b	1.61725	-2.93668	0.181039	1	1	1	1	1	2	1	7
Rnu2-10	1.61417	-2.98898	0.388294	1	3	0	0	0	0	10	0
Rasl10a	1.5975	-0.80995	3.90116e-06	0.000254225	8	11	6	24	22	13	24
Gm26541	1.59691	-2.74367	0.0452637	0.520666	2	0	2	5	4	4	1
Gm3854	1.5965	-2.74361	0.0544087	0.591182	1	3	0	4	6	2	2
Gm12841	1.59442	-2.74354	0.0375652	0.457455	1	2	1	3	5	4	2
Rgs9bp	1.59417	-2.74385	0.041389	0.489676	2	0	2	6	2	3	3
Gm44623	1.5725	-2.57339	0.0305119	0.393744	1	1	3	3	5	6	3
Hamp	1.55044	-1.72044	0.00423002	0.0903512	5	3	4	6	5	12	16
C230038L03Rik	1.54711	-3.49629	0.604829	1	1	0	0	1	3	0	0
Gm12727	1.54611	-3.4963	0.60458	1	1	0	0	1	0	3	0
Gm29284	1.54411	-1.47531	0.00118069	0.0322761	7	5	3	16	13	13	6
Cd209d	1.5427	-1.12661	3.4662e-05	0.00169147	6	9	5	15	19	12	18
Gm21028	1.54145	-3.49614	0.605249	1	0	1	0	0	3	1	0
Gm23966	1.54079	-3.49614	0.605003	1	0	1	0	0	1	3	0
Nat1	1.53982	-3.49612	0.605327	1	0	0	1	0	3	1	0
Ghrl	1.53918	-3.49613	0.60508	1	0	0	1	0	1	3	0
Gm25193	1.53777	-3.49637	0.592859	1	1	0	0	0	2	0	2
Hist2h4	1.53736	-3.4963	0.584841	1	1	0	0	1	1	2	0
Car4	1.53716	-3.49631	0.5849	1	1	0	0	0	2	1	1
Arhgef15	1.53707	-3.49631	0.584851	1	1	0	0	0	1	2	1
Cadm2	1.53707	-3.49631	0.584851	1	1	0	0	0	1	2	1
Lrrc4c	1.53707	-3.49631	0.584851	1	1	0	0	0	1	2	1
Gm20449	1.53621	-3.49635	0.584267	1	1	0	0	2	1	1	0
Kcns3	1.53621	-3.49635	0.584267	1	1	0	0	2	1	1	0
Gm15460	1.53563	-3.49638	0.584119	1	1	0	0	0	1	1	2
4930413G21Rik	1.53506	-3.49641	0.584282	1	1	0	0	2	1	0	1
Gm14790	1.53499	-3.49641	0.584281	1	1	0	0	2	0	1	1
Gm15539	1.53499	-3.49641	0.584281	1	1	0	0	2	0	1	1
Gm14519	1.53481	-3.49617	0.585052	1	0	0	1	1	2	1	0
9130204K15Rik	1.53481	-3.49621	0.584984	1	0	1	0	0	1	2	1
AC153370.2	1.53481	-3.49621	0.584984	1	0	1	0	0	1	2	1
AC159635.2	1.53477	-3.49642	0.584125	1	1	0	0	1	1	0	2
Nrxn1	1.53477	-3.49642	0.584125	1	1	0	0	1	1	0	2
Gm16982	1.53471	-3.49643	0.584124	1	1	0	0	1	0	1	2
Wfdc3	1.53468	-3.49618	0.60529	1	0	0	1	0	3	0	1
Gm7932	1.53462	-3.49636	0.579509	1	1	0	0	1	1	1	1
Gm13594	1.5345	-3.49619	0.585062	1	0	0	1	0	2	1	1
Gm8724	1.5345	-3.49619	0.585062	1	0	0	1	0	2	1	1
Gpbar1	1.5345	-3.49619	0.585062	1	0	0	1	0	2	1	1
Aldh1a7	1.53442	-3.49619	0.585012	1	0	0	1	0	1	2	1
Gm10441	1.53435	-3.49626	0.579585	1	0	1	0	1	1	1	1
AC131759.2	1.5343	-3.49624	0.579601	1	0	0	1	1	1	1	1
Gm22728	1.5343	-3.49624	0.579601	1	0	0	1	1	1	1	1
Grid1	1.53389	-3.49625	0.585044	1	0	1	0	1	2	0	1
4921507P07Rik	1.53385	-3.49624	0.593415	1	0	1	0	2	2	0	0
Gm9430	1.53362	-3.49627	0.584239	1	0	1	0	0	1	1	2
Syt6	1.53362	-3.49627	0.584239	1	0	1	0	0	1	1	2
Sncg	1.53335	-3.49624	0.585021	1	0	0	1	1	0	2	1
Trpc3	1.53328	-3.49626	0.584264	1	0	0	1	0	1	1	2
Gm25328	1.53316	-3.49648	0.591755	1	1	0	0	2	0	0	2
Gm3695	1.53316	-3.49648	0.591755	1	1	0	0	2	0	0	2
Ighv9-1	1.53297	-3.49631	0.584405	1	0	1	0	2	1	0	1
Gm42501	1.53294	-3.49622	0.593469	1	0	0	1	2	2	0	0
Tmsb15l	1.53274	-3.49632	0.584245	1	0	1	0	1	1	0	2
Brinp2	1.53262	-3.49629	0.584431	1	0	0	1	2	1	0	1
Gm17364	1.53262	-3.49629	0.584431	1	0	0	1	2	1	0	1
Gm4943	1.53262	-3.49629	0.584431	1	0	0	1	2	1	0	1
Gm16570	1.5326	-3.49623	0.593377	1	0	0	1	2	0	2	0
Nnat	1.53255	-3.49629	0.58443	1	0	0	1	2	0	1	1
Cpne4	1.53249	-3.49627	0.593114	1	0	1	0	0	2	0	2
AC156568.1	1.53152	-3.49649	0.600792	1	1	0	0	1	0	0	3
Fmr1nb	1.53117	-1.55258	0.0182042	0.272382	5	1	8	23	11	5	6
AC121961.1	1.52826	-3.49627	0.60207	1	0	0	1	3	1	0	0
Gm12104	1.52512	-3.49632	0.601236	1	0	0	1	0	0	1	3
Gm31135	1.52348	-3.49634	0.602008	1	0	0	1	3	0	0	1
Gm38161	1.52348	-3.49634	0.602008	1	0	0	1	3	0	0	1
Cplx4	1.52322	-3.49639	0.601116	1	0	1	0	1	0	0	3
Ppp1r14a	1.52111	-1.83624	0.00148316	0.039118	7	3	1	11	7	9	8
Car14	1.52111	-3.22056	0.285491	1	2	0	0	1	4	1	1
Gm15228	1.51914	-2.42159	0.0960216	0.857382	0	5	1	11	2	2	5
AC027700.2	1.51822	-3.22039	0.292833	1	1	0	1	0	4	2	1
Rgs4	1.51604	-3.22041	0.279854	1	1	1	0	0	3	3	1
Gm7561	1.50956	-3.22081	0.406022	1	2	0	0	2	1	0	4
Nanp	1.50872	-3.22057	0.376318	1	1	1	0	2	3	0	2
Gm42782	1.50819	-3.22055	0.2532	1	1	0	1	3	1	2	1
Glipr1l1	1.50813	-3.22041	0.251065	1	0	1	1	1	2	2	2
Pla2g4c	1.5076	-3.22058	0.386585	1	1	0	1	1	0	3	3
Gnat2	1.50688	-3.22039	0.262057	1	0	0	2	1	3	1	2
Adgrl4	1.50603	-3.22045	0.376254	1	0	1	1	2	3	0	2
Adra1a	1.50541	-3.22051	0.374543	1	0	1	1	3	2	0	2
Clrn3	1.50528	-3.2207	0.383382	1	1	1	0	3	0	1	3
Ighv1-69	1.50377	-3.22046	0.292956	1	0	2	0	3	3	0	1
Adora1	1.50232	-3.22041	0.290996	1	0	0	2	0	1	3	3
2810429I04Rik	1.50176	-2.98893	0.201172	1	1	2	0	2	2	5	1
Gm15247	1.50129	-3.22056	0.389409	1	0	2	0	1	1	1	4
Gpr63	1.5011	-3.22058	0.383306	1	0	1	1	3	0	1	3
Gm5315	1.49869	-2.98923	0.110694	0.945438	2	0	1	5	0	3	2
Gm14429	1.49708	-2.98914	0.0756962	0.729783	2	0	1	2	3	2	3
Gm37639	1.49707	-2.98896	0.171222	1	0	1	2	4	2	2	2
Slc44a5	1.49631	-2.9889	0.175113	1	0	0	3	2	3	2	3
C6	1.49628	-2.98905	0.173844	1	0	2	1	3	1	2	4
Zfp82	1.49604	-2.98902	0.174658	1	0	1	2	4	2	1	3
Ighv1-72	1.49408	-2.98894	0.198303	1	0	3	0	3	1	4	2
Gm15543	1.49333	-2.98922	0.192228	1	1	2	0	4	1	1	4
Gm7436	1.48817	-2.78949	0.0923129	0.835432	1	0	3	2	6	1	4
Entpd4b	1.48711	-2.61436	0.0408108	0.484804	1	1	3	5	4	2	5
Gm42893	1.48447	-2.45809	0.0207857	0.299889	2	4	0	4	4	6	5
Igkv14-111	1.48434	-2.61452	0.0698359	0.696985	2	2	1	8	4	1	3
Tmem45a	1.4822	-2.61429	0.0512785	0.568114	0	4	1	6	2	4	4
Adh7	1.47483	-1.17244	0.000328905	0.0113439	10	5	5	17	15	8	21
Sec1	1.47277	-2.98901	0.345485	1	0	3	0	7	2	1	0
Ighv5-17	1.45206	-2.45822	0.0893541	0.815772	0	5	1	7	2	2	8
Lrrc4	1.44931	0.275497	4.5144e-07	3.76504e-05	11	24	26	50	52	33	48
Gm11874	1.43865	-1.98799	0.00787272	0.146973	4	5	1	4	8	11	7
Iglv2	1.4369	-0.382042	0.00966549	0.171646	4	22	11	57	14	17	25
Iglv3	1.43013	-1.61379	0.0248121	0.341185	5	9	0	17	5	6	14
Draxin	1.42534	-2.21991	0.0191844	0.282458	5	1	2	4	8	5	7
Gulp1	1.4168	-2.351	0.0218729	0.311126	2	3	2	7	6	5	3
Gpat2	1.41678	-2.35099	0.0218729	0.311126	1	4	2	5	6	4	6
Dlgap3	1.40809	-2.4958	0.043647	0.506969	2	3	1	7	3	3	5
Iigp1	1.40706	6.80815	0.000181528	0.00687069	1149	3443	1256	5940	5555	2667	2886
Gm17501	1.39668	-2.65622	0.058923	0.623431	2	1	2	4	5	3	3
9230110C19Rik	1.39667	-2.65637	0.058923	0.623431	2	2	1	4	4	2	5
Gm21860	1.39667	-2.65614	0.058923	0.623431	1	2	2	3	4	4	4
Nup62cl	1.39418	-2.65623	0.0667448	0.678097	1	0	4	4	2	4	5
Gm973	1.39349	-2.65648	0.0836328	0.78061	2	3	0	7	2	2	4
Gm15915	1.39242	-1.90995	0.00378036	0.0824248	4	4	3	6	11	7	8
Enho	1.38755	-2.65616	0.0794787	0.753629	0	2	3	7	2	3	3
Ncmap	1.3863	-2.12841	0.0437897	0.507885	4	4	1	4	5	12	5
Gm26167	1.38322	-2.8371	0.0911577	0.828155	3	1	0	2	2	5	3
Il1b	1.3813	6.22352	8.38365e-38	3.99816e-34	1293	1274	1439	2782	2406	3315	2839
Tdrd5	1.38049	-2.83713	0.108741	0.933469	2	2	0	6	3	1	2
Defb19	1.37956	-2.83693	0.0819057	0.769465	1	2	1	3	3	3	3
Prrt4	1.37472	-2.12874	0.0164165	0.252623	4	4	1	7	6	5	8
Heyl	1.35679	-1.18707	0.000424635	0.0141302	6	9	6	20	13	15	11
Tmem236	1.35583	-3.04345	0.276921	1	1	1	1	2	5	1	1
Lingo1	1.35436	-3.04358	0.121352	0.997497	2	0	1	1	2	4	2
Lepr	1.35372	3.49648	3.82619e-28	8.02873e-25	187	244	189	413	389	417	508
Gm15760	1.35251	-3.04346	0.247132	1	1	1	1	2	2	4	1
2600006K01Rik	1.35229	-3.04373	0.117982	0.98226	2	0	1	4	1	2	2
Gm26792	1.35202	-3.04347	0.242856	1	0	1	2	2	3	1	3
Gm17017	1.35202	-3.04347	0.242856	1	0	1	2	2	2	2	3
Gm43604	1.35192	-3.04334	0.245397	1	0	1	2	2	3	3	1
9530027J09Rik	1.3516	-3.04337	0.254596	1	0	2	1	1	4	2	2
Gm7933	1.35106	-3.04384	0.136981	1	2	1	0	2	1	1	5
Mir132	1.3501	-3.04341	0.264312	1	0	2	1	3	1	4	1
En2	1.34863	-3.04347	0.271691	1	0	3	0	4	2	2	1
Igkv16-104	1.34488	-2.12844	0.0745752	0.722597	0	7	2	12	3	5	6
Iglv1	1.33997	0.0816371	0.00825957	0.152146	15	37	4	64	28	29	35
Igkv17-121	1.33577	-2.12837	0.204549	1	0	9	0	14	7	2	3
Ighv1-42	1.33489	-3.04345	0.448423	1	0	3	0	5	4	0	0
Pcsk9	1.33273	-2.53404	0.0653614	0.668251	2	3	1	3	8	3	3
Igkv14-100	1.32639	-3.04382	0.47511	1	1	2	0	1	1	0	7
Jchain	1.32245	0.273126	0.000295187	0.0103511	18	36	11	65	31	31	52
Hist1h2bj	1.3189	-3.28464	0.472665	1	1	0	1	0	0	5	1
Siglece	1.31731	4.20316	1.19444e-69	3.13296e-65	362	348	323	748	627	680	737
Gstm7	1.31588	-1.15697	0.000262174	0.00934967	8	7	7	18	16	11	15
Gm26762	1.31404	-2.53416	0.0883465	0.810381	0	3	3	6	1	4	6
Gabrb1	1.31023	-2.69925	0.121179	0.996693	2	3	0	3	6	4	1
Nr0b2	1.30545	-3.28464	0.383644	1	1	1	0	0	3	2	1
D330050G23Rik	1.30535	-2.69928	0.113583	0.961197	2	1	2	3	7	2	2
Zfp988	1.30241	-3.28454	0.397461	1	0	2	0	0	2	3	1
Gm28935	1.30214	-3.28498	0.536933	1	2	0	0	2	1	0	3
Gm5766	1.30124	-3.28474	0.532385	1	1	0	1	1	3	0	2
2610306O10Rik	1.30035	-3.28468	0.363818	1	1	0	1	1	2	2	1
Etnk2	1.30018	-1.69787	0.00654441	0.128006	3	5	6	8	13	10	7
Gm5523	1.30017	-3.28483	0.520877	1	1	1	0	1	1	1	3
Aoc1	1.30015	-2.69941	0.0862529	0.797452	2	0	3	2	4	3	5
AC167202.1	1.29953	-3.28454	0.381105	1	0	0	2	2	2	2	0
2310074N15Rik	1.29922	-3.28481	0.530066	1	1	0	1	1	0	2	3
Gm45148	1.29882	-3.28461	0.380025	1	0	1	1	3	2	1	0
Il12a	1.29786	-2.69941	0.0926233	0.837601	1	1	3	4	4	1	5
Ltb4r2	1.29754	-3.28465	0.532125	1	0	1	1	1	0	3	2
C130074G19Rik	1.29557	-3.28469	0.541209	1	0	2	0	3	2	0	1
Epgn	1.29486	-3.28464	0.540183	1	0	0	2	0	2	1	3
Rpl31-ps17	1.29472	-3.28462	0.560137	1	0	1	1	3	0	3	0
Sbk3	1.29447	-3.28472	0.540164	1	0	2	0	1	2	0	3
4930404I05Rik	1.29314	-3.28476	0.539194	1	0	2	0	3	1	0	2
Vmn2r26	1.28421	1.94562	1.21283e-11	2.62908e-09	89	71	61	127	110	184	160
Inhbb	1.27936	-0.632155	1.30155e-05	0.000728689	13	9	12	22	21	24	23
Ctla2a	1.2784	3.12968	1.15174e-25	1.83089e-22	157	187	157	331	281	317	395
Rgs20	1.27564	-2.42188	0.0432681	0.504399	5	1	1	5	6	4	4
Zfp345	1.27538	-2.42172	0.0671767	0.679657	3	0	4	4	2	7	6
Gm38293	1.2732	-2.42123	0.0573736	0.612632	0	4	3	4	5	7	3
Gfra4	1.27102	-1.8855	0.0187464	0.277801	6	4	2	7	8	4	13
Igkv4-55	1.26827	-2.69944	0.283692	1	0	4	1	6	3	0	5
Rasl10b	1.26745	-2.422	0.100412	0.884408	3	1	3	8	2	2	7
Mb21d2	1.26695	0.55793	3.00209e-10	4.99957e-08	32	23	28	61	50	48	58
Erich3	1.2666	-2.18887	0.0419362	0.494478	5	4	0	6	8	6	4
Mir23a	1.2654	-2.88594	0.153928	1	2	1	1	2	1	6	2
A930004D18Rik	1.26303	-2.88587	0.133665	1	2	1	1	1	5	3	2
2310043M15Rik	1.26131	-2.18904	0.0312207	0.400246	5	2	2	6	5	6	7
AC139568.1	1.25928	-2.88582	0.133275	1	1	1	2	1	5	2	3
Gm37699	1.25901	-2.88611	0.119677	0.989462	3	1	0	2	4	2	3
Gnb3	1.25883	-2.88592	0.119122	0.988447	2	1	1	2	4	3	2
Olfr77	1.25864	-2.88591	0.123391	1	1	2	1	1	2	4	4
Gm5609	1.25726	-2.1886	0.139046	1	2	5	2	3	1	13	7
Gata1	1.25664	-2.88592	0.166816	1	1	2	1	4	5	0	2
Gm2245	1.24799	-2.57423	0.10268	0.897602	5	1	0	5	4	2	5
Igkv9-124	1.24377	-2.88593	0.306226	1	0	4	0	2	3	1	5
Ighv3-6	1.24323	-0.883041	0.0546162	0.592332	3	23	2	25	20	10	19
Gm11870	1.24238	-2.57394	0.0862694	0.797464	2	1	3	5	2	3	6
Igkv2-112	1.2396	-2.88585	0.389501	1	0	4	0	4	0	5	2
Klrg2	1.23752	1.41298	2.1983e-13	6.51528e-11	55	52	48	104	102	77	114
Irx5	1.23273	-2.57407	0.123016	1	2	2	2	6	2	1	7
Gm15880	1.23019	-1.15687	0.00129288	0.0347989	8	9	6	18	18	12	11
Gm42735	1.22912	-2.09957	0.0211991	0.30443	4	3	3	6	3	9	8
Ighv5-6	1.22044	-1.91043	0.0361091	0.444972	4	6	2	11	9	2	9
Trem1	1.21818	1.29579	6.57165e-14	2.12591e-11	47	51	46	97	81	87	99
Tppp3	1.21753	1.81665	6.92386e-19	4.27316e-16	71	72	65	138	120	125	142
Lypd6b	1.21623	-1.45727	0.00572602	0.115754	5	6	7	13	8	9	16
Gm4322	1.20246	-2.74411	0.139305	1	4	0	1	5	2	4	2
3425401B19Rik	1.20213	-2.01524	0.0166236	0.254913	4	5	2	5	8	8	7
Nts	1.20207	-3.10024	0.392	1	2	0	1	3	1	4	0
Gm44220	1.2	-3.1001	0.399427	1	1	2	0	1	5	1	1
Raver2	1.19674	-2.74388	0.119305	0.989336	2	0	3	4	2	4	3
Ccdc30	1.19622	-2.74367	0.143244	1	1	1	3	2	6	2	3
Hsd11b2	1.19453	-3.10012	0.378486	1	1	1	1	3	4	1	0
Gm14902	1.19421	-3.10055	0.187648	1	3	0	0	3	1	1	3
Fam57b	1.19385	-2.45825	0.127685	1	2	1	4	7	6	1	4
Chst8	1.1938	-3.10013	0.423652	1	1	0	2	1	5	0	2
Gm15655	1.19228	-3.10008	0.352168	1	1	0	2	1	3	3	1
Gm13985	1.19075	-3.10021	0.339283	1	1	0	2	1	2	2	3
1810008B01Rik	1.19075	-3.10009	0.339283	1	0	2	1	3	2	2	1
AC124595.1	1.19069	-3.10005	0.340272	1	0	2	1	2	2	3	1
Trim69	1.19001	-3.10029	0.346444	1	1	1	1	1	1	2	4
Cygb	1.18867	-1.34998	0.00764473	0.143432	6	10	4	9	17	8	16
Gm37012	1.18822	-3.10027	0.362537	1	1	0	2	2	0	3	3
Fcgr4	1.18819	7.10038	3.37764e-10	5.60721e-08	2156	3660	2274	5988	5517	3628	5078
Gm7079	1.18797	-3.10005	0.362734	1	0	1	2	0	3	2	3
9130213A22Rik	1.18775	-3.10011	0.371141	1	0	3	0	3	3	1	1
Gm44658	1.18774	-3.10003	0.393855	1	0	2	1	3	1	4	0
Skida1	1.18568	-2.74368	0.299613	1	0	4	1	6	2	4	1
Ccl12	1.18463	-0.987088	0.000752202	0.0225227	11	10	6	23	15	15	14
Ighv1-53	1.1762	-1.83622	0.114854	0.965097	2	8	3	18	5	4	6
Gm14137	1.17456	-3.10026	0.506743	1	0	1	2	4	1	0	3
Gm11663	1.17337	-1.42048	0.00235625	0.0569615	5	8	6	15	10	11	11
Acta1	1.17327	-3.57434	0.85707	1	1	0	0	0	3	0	0
Gm42683	1.17316	-3.57435	0.85707	1	1	0	0	0	2	1	0
Gm45797	1.17316	-3.57435	0.85707	1	1	0	0	0	2	1	0
AC069561.4	1.17304	-3.57435	0.85707	1	1	0	0	0	1	2	0
Gm8425	1.17304	-3.57435	0.85707	1	1	0	0	0	1	2	0
4632411P08Rik	1.17292	-3.57436	0.85707	1	1	0	0	0	0	3	0
[truncated: 50,450 more rows]

## Sheet: d RNA-Seq DEGs (q<0.01)
GeneID	logFC	logCPM	PValue	FDR	C57_1	C57_2	C57_3	R380A_1	R380A_2	R380A_3	R380A_4
Gm33973	2.72302	-2.38547	7.37113e-05	0.00321165	2	0	1	8	5	6	5
2010005H15Rik	2.71599	-2.12746	2.22967e-05	0.00115746	0	2	2	6	7	11	7
Lcn2	2.69634	2.42871	2.53048e-68	4.42488e-64	50	46	42	289	225	203	256
Saa1	2.15401	-0.354008	1.53692e-11	3.23796e-09	9	8	9	35	37	21	34
Npy4r	2.07514	-0.958548	8.04387e-09	1.00951e-06	6	5	6	22	21	20	16
Cd209e	1.92489	-0.389517	1.90769e-09	2.74933e-07	13	10	6	21	30	36	33
Nrg1	1.90843	3.75891	8.63071e-21	7.07435e-18	129	263	152	595	539	475	636
Esrp2	1.89798	-1.15633	8.38457e-06	0.000492549	6	4	6	12	12	16	26
Tnfsf14	1.62673	4.11621	2.06149e-16	1.01069e-13	202	391	222	685	650	605	825
Rasl10a	1.5975	-0.80995	3.90116e-06	0.000254225	8	11	6	24	22	13	24
Cd209d	1.5427	-1.12661	3.4662e-05	0.00169147	6	9	5	15	19	12	18
Lrrc4	1.44931	0.275497	4.5144e-07	3.76504e-05	11	24	26	50	52	33	48
Iigp1	1.40706	6.80815	0.000181528	0.00687069	1149	3443	1256	5940	5555	2667	2886
Il1b	1.3813	6.22352	8.38365e-38	3.99816e-34	1293	1274	1439	2782	2406	3315	2839
Lepr	1.35372	3.49648	3.82619e-28	8.02873e-25	187	244	189	413	389	417	508
Siglece	1.31731	4.20316	1.19444e-69	3.13296e-65	362	348	323	748	627	680	737
Gstm7	1.31588	-1.15697	0.000262174	0.00934967	8	7	7	18	16	11	15
Vmn2r26	1.28421	1.94562	1.21283e-11	2.62908e-09	89	71	61	127	110	184	160
Inhbb	1.27936	-0.632155	1.30155e-05	0.000728689	13	9	12	22	21	24	23
Ctla2a	1.2784	3.12968	1.15174e-25	1.83089e-22	157	187	157	331	281	317	395
Mb21d2	1.26695	0.55793	3.00209e-10	4.99957e-08	32	23	28	61	50	48	58
Klrg2	1.23752	1.41298	2.1983e-13	6.51528e-11	55	52	48	104	102	77	114
Trem1	1.21818	1.29579	6.57165e-14	2.12591e-11	47	51	46	97	81	87	99
Tppp3	1.21753	1.81665	6.92386e-19	4.27316e-16	71	72	65	138	120	125	142
Fcgr4	1.18819	7.10038	3.37764e-10	5.60721e-08	2156	3660	2274	5988	5517	3628	5078
Cxcl13	1.12772	10.5638	1.24913e-70	6.5528e-66	35132	29119	28831	60451	53810	48078	57789
Thsd1	1.08939	1.85846	1.85384e-12	4.60904e-10	71	84	73	116	123	140	148
Cd72	1.08318	3.49995	6.90345e-19	4.27316e-16	217	282	215	445	413	350	440
Gcnt2	1.06281	2.92932	3.67557e-21	3.10995e-18	154	180	153	274	272	280	278
Tlr5	1.06123	0.268219	7.68641e-05	0.00332417	15	32	27	35	41	43	50
Susd2	1.06048	2.42108	6.24283e-14	2.04683e-11	132	101	111	208	219	173	175
Cpxm1	1.04635	1.26173	3.51826e-07	3.0406e-05	56	56	41	85	74	66	119
Ifi213	1.02612	3.42601	1.91246e-08	2.20032e-06	188	284	223	438	446	272	393
Mid1	1.02423	0.896003	3.6704e-06	0.000242196	40	45	34	88	52	50	74
Slc12a8	1.02298	1.24248	2.26392e-10	3.85593e-08	59	51	43	84	82	77	94
Adora3	1.00585	1.50935	4.3369e-08	4.71034e-06	66	72	48	95	92	86	133
Dmbt1	1.0046	1.80342	5.7196e-08	5.96509e-06	65	90	73	121	139	94	145
Mrap	0.99975	1.31822	3.78839e-06	0.000248847	59	49	55	98	106	54	96
Nxpe5	0.999095	7.07906	4.80529e-25	6.813e-22	2703	3358	2756	5008	4535	4193	5520
Igf2	0.997525	0.829816	2.87171e-06	0.000196411	35	42	38	61	71	45	73
Arg1	0.98769	8.89927	3.88031e-24	4.84661e-21	10731	11270	9415	15911	14146	19154	18363
Atp1b2	0.955991	1.15946	7.67789e-07	6.08553e-05	57	43	49	70	93	62	88
Ms4a6b	0.948131	3.61699	8.83366e-06	0.000516041	225	393	207	495	498	320	426
Wnt7b	0.947925	0.964084	5.92622e-07	4.79759e-05	47	43	40	55	68	66	83
Lrg1	0.947176	6.85109	2.83347e-12	6.84983e-10	2176	3212	2319	4536	3800	3338	4625
Fcgr1	0.939404	7.38665	5.19563e-16	2.41201e-13	3400	4529	3309	6639	5893	4986	6002
Nnmt	0.932277	3.28314	5.72943e-13	1.54133e-10	219	251	193	355	269	339	415
Smoc1	0.929743	2.33637	1.24769e-13	3.85014e-11	127	110	108	164	181	163	204
Igdcc4	0.9255	0.610832	1.76797e-06	0.000127224	39	28	35	54	51	55	50
Inha	0.924772	0.765997	9.79003e-07	7.49744e-05	42	32	40	67	53	51	64
Gm12250	0.92403	5.42283	3.23685e-06	0.000217695	793	1313	797	1874	1712	1098	1338
Casp12	0.922153	1.37479	4.46919e-06	0.000285913	57	70	49	107	104	71	80
G530011O06Rik	0.916799	0.936579	0.000183069	0.00690908	38	56	35	76	82	46	61
Ednrb	0.903398	8.49525	6.47555e-22	6.17638e-19	7769	9406	7508	12121	11937	11627	14663
Sema6b	0.893021	4.67436	4.17603e-11	8.11371e-09	512	730	518	1020	818	733	1008
Vcan	0.890472	7.12583	7.17056e-13	1.89025e-10	2637	3800	3137	4507	4624	4705	5599
Wisp2	0.890351	1.85072	3.94671e-07	3.3556e-05	95	81	74	158	90	108	148
Ms4a6d	0.890163	8.48678	2.46092e-35	9.93058e-32	8227	9049	7477	13226	11808	11445	13426
Slc16a9	0.878561	1.07941	9.44522e-07	7.25456e-05	59	46	41	73	60	69	89
Tgm1	0.862802	4.29781	4.49056e-09	5.94874e-07	396	594	387	775	654	568	742
Aqp9	0.857089	3.78425	2.45505e-24	3.14121e-21	321	334	318	493	465	473	481
Dab2	0.85692	8.10295	4.63693e-28	9.35573e-25	6122	6998	6127	9274	8839	9575	10257
Tjp1	0.852053	5.14745	7.44724e-40	4.34083e-36	876	800	829	1160	1196	1226	1318
Spock2	0.850712	1.24885	3.3503e-07	2.92923e-05	70	50	47	80	77	74	95
Ms4a4a	0.846409	7.48507	3.00079e-21	2.58063e-18	3954	4725	3927	6236	5538	5777	7192
Abtb2	0.843224	4.54261	4.92868e-33	1.29277e-29	580	564	513	883	781	715	846
Ifi47	0.841295	6.65847	1.59372e-05	0.000862795	1935	3210	1957	4396	3853	2579	3092
Rab3il1	0.832779	5.11112	6.31053e-35	2.3646e-31	845	852	768	1276	1132	1049	1313
Ifi206	0.828609	4.13859	2.31659e-05	0.00119377	349	553	351	746	695	430	561
Igtp	0.819186	5.7659	0.000140975	0.00558146	1048	1851	974	2363	2079	1382	1648
C1qtnf6	0.803776	2.23295	8.12124e-09	1.01678e-06	149	97	96	160	165	141	178
Tead2	0.801768	0.111471	0.000271752	0.00961932	26	22	27	37	33	34	38
Selp	0.800346	7.54078	6.86473e-06	0.000410156	3528	6262	3543	7050	6432	5217	6757
Parm1	0.793774	2.08394	2.37798e-07	2.15824e-05	127	77	105	138	153	123	165
Pf4	0.792877	8.58129	1.0097e-27	1.9593e-24	10443	8978	8431	12604	11165	13603	14849
Nrap	0.787909	1.27504	2.51429e-06	0.000174237	66	59	50	87	90	73	77
Nr5a2	0.78416	2.71252	4.22691e-12	9.85509e-10	190	147	144	224	229	194	249
Cyp11a1	0.776467	5.72686	7.14381e-25	9.86203e-22	1506	1282	1107	1924	1716	1532	2049
Sfxn5	0.770471	2.91575	2.17106e-14	7.6679e-12	192	190	174	249	258	245	276
Kcnn3	0.76178	6.73431	2.77605e-16	1.3239e-13	2496	2787	2530	3353	3130	3930	4004
Lama1	0.760496	1.33057	0.000125309	0.00507612	84	51	50	94	92	60	92
Slfn1	0.758698	5.74492	3.32742e-06	0.000222994	1132	1700	1103	2039	2062	1361	1807
Socs3	0.756348	6.89816	8.55886e-16	3.8706e-13	2812	3390	2578	4252	3945	3487	4477
Bex4	0.756176	0.962556	1.52474e-05	0.000832471	51	52	39	70	61	64	65
Htra1	0.751669	4.35605	2.65296e-28	5.79883e-25	562	457	504	737	671	652	717
Slc39a14	0.745744	5.18422	1.30082e-40	8.52999e-37	951	903	851	1233	1161	1183	1341
Irgm2	0.745574	7.11755	2.50039e-05	0.00127595	2826	4574	2824	5562	5223	3727	4211
Fgl2	0.737555	6.12381	2.86141e-06	0.000195962	1603	2138	1438	2886	2626	1806	2080
Nr5a1	0.736507	0.912754	0.000217972	0.00801304	47	41	50	54	52	63	81
Bmper	0.733961	1.57131	7.69155e-06	0.000454382	101	56	65	101	100	93	104
Cd300lf	0.732797	4.22209	3.9941e-13	1.12046e-10	442	544	409	673	590	622	635
C1s1	0.732455	2.31977	7.19714e-09	9.14248e-07	156	104	115	162	163	163	185
Gbp9	0.727713	6.06752	0.000200119	0.00747192	1325	2213	1441	2781	2599	1833	1791
Prtn3	0.725118	4.61486	1.39133e-06	0.00010309	492	766	567	936	739	679	961
Gprc5c	0.723026	2.65392	1.71455e-06	0.000123549	188	169	118	243	173	178	256
Timp1	0.71858	3.01118	2.78178e-11	5.56983e-09	238	182	190	305	260	228	294
Cd209a	0.71803	4.36562	5.04541e-11	9.69513e-09	510	569	473	625	596	710	847
Il4ra	0.7139	7.78723	1.38145e-21	1.24947e-18	5772	6074	4791	7646	7239	6562	8180
Ifi44	0.710213	2.42732	7.61579e-06	0.00045102	129	152	125	206	204	138	174
Cacna2d1	0.707074	1.60559	1.24722e-05	0.000702768	98	69	63	111	91	110	93
Cd209b	0.705932	4.29649	1.76525e-09	2.57232e-07	466	591	429	637	574	647	784
Epha4	0.703435	5.41388	1.81882e-24	2.4465e-21	1079	1106	1043	1341	1420	1415	1527
Hs3st1	0.698029	1.23382	2.94537e-05	0.00147153	67	62	48	84	81	66	80
Elovl6	0.696362	1.9422	5.11823e-07	4.21503e-05	112	92	88	143	118	106	146
Akr1cl	0.695487	4.27622	6.65089e-22	6.23034e-19	553	438	489	694	631	614	655
Calml4	0.694706	1.50584	2.03088e-05	0.00106831	61	80	73	98	83	96	100
Ifitm2	0.680966	6.84193	2.28203e-26	3.99043e-23	2871	2917	2965	4030	3500	3624	4126
Sema3c	0.675968	2.48627	1.58974e-07	1.51354e-05	174	128	130	169	189	168	220
Edil3	0.674985	5.18511	3.08083e-18	1.70124e-15	919	974	898	1146	1098	1253	1345
Sirpb1c	0.671562	3.3786	4.11385e-07	3.47518e-05	239	314	246	320	369	306	391
Bst1	0.670316	8.68726	5.01615e-26	8.22319e-23	10845	11249	9563	14732	13084	12726	14159
Mgarp	0.668509	2.75057	1.35531e-07	1.30936e-05	196	146	178	238	230	177	251
Trim30c	0.667081	3.17814	5.15429e-06	0.000321509	193	284	218	311	293	257	346
Sdc4	0.664252	5.60457	1.71136e-19	1.22981e-16	1302	1332	1123	1812	1505	1408	1745
Cdh2	0.661895	1.32556	1.91387e-05	0.00101414	74	63	55	81	78	79	91
Ifi209	0.659511	6.97534	8.27699e-14	2.61568e-11	3148	3639	2913	4468	4346	3707	4128
Pcolce	0.658894	2.87978	9.24849e-10	1.43966e-07	221	176	175	269	237	206	266
Marco	0.657703	11.5685	1.76892e-22	1.81953e-19	90235	74819	70663	111929	98379	87547	104220
Col18a1	0.655248	3.86202	2.72527e-12	6.61874e-10	433	371	329	544	434	411	545
Ephx2	0.652539	5.25525	1.616e-23	1.8429e-20	1125	865	984	1258	1187	1204	1412
Star	0.642719	1.15949	6.77161e-05	0.00299774	64	56	52	82	68	69	72
Efemp2	0.640791	2.96089	2.00852e-06	0.000142385	215	237	157	302	230	222	277
Zc3h12d	0.640203	4.84536	2.91181e-15	1.18411e-12	724	801	716	1030	898	825	1051
Serpinb1a	0.639911	3.1325	1.9129e-08	2.20032e-06	221	265	199	307	259	285	309
Serpinb2	0.635901	9.6899	1.0699e-14	3.89764e-12	20836	24185	19288	27863	25189	25354	30452
Ubl5	0.634803	5.80219	1.51003e-18	8.6103e-16	1446	1431	1480	1705	1777	1842	2025
Ifi27l2a	0.634588	7.06709	1.04183e-18	6.21062e-16	3855	3562	3092	4977	4166	3743	4812
Gm6665	0.633402	2.14285	6.2424e-05	0.0027965	147	95	105	128	124	168	160
Irf7	0.632625	8.07459	2.03746e-07	1.88503e-05	7036	7965	6059	10516	9501	6671	8819
Ctsc	0.631469	10.1475	2.62818e-25	3.82977e-22	30612	31063	27034	38970	36586	35464	38014
Oas1a	0.630926	5.50104	2.69834e-09	3.74476e-07	1468	875	1230	1478	1473	1378	1637
Gm4951	0.628839	6.1463	1.58112e-05	0.000856861	1553	2289	1673	2632	2587	1916	2176
Klra2	0.628522	5.25975	3.15921e-07	2.78536e-05	931	1150	916	1476	1372	1054	1139
Irgm1	0.625203	6.96945	1.19379e-05	0.00067776	2992	3916	2887	4898	4617	3252	3683
Zbp1	0.622394	6.45823	0.000153828	0.00597754	1963	2927	1979	3518	3171	2181	2684
Cpne8	0.6216	5.17173	1.17773e-18	6.94187e-16	930	1028	877	1201	1134	1138	1266
Gstm2	0.621073	1.51435	0.000235064	0.00855148	94	75	55	93	77	101	101
Fads2	0.620166	2.0829	6.19e-06	0.000378022	134	105	95	130	120	147	158
Tgm2	0.619402	9.12508	3.10179e-13	8.98988e-11	15034	16082	12803	20340	18363	15383	19222
Ccr1	0.618631	8.88339	1.4863e-23	1.73266e-20	12635	12999	11502	15599	14314	15625	16356
Clu	0.611645	4.28279	2.209e-19	1.53746e-16	581	497	468	688	590	596	684
Ctgf	0.606421	1.8595	4.84483e-06	0.000306211	112	94	81	120	113	109	131
Oas3	0.604419	6.88368	6.22781e-09	8.04691e-07	3159	3426	2769	4217	4217	2995	4022
Tm7sf2	0.602012	2.55587	1.65818e-06	0.000119859	160	169	138	220	181	160	209
Hs6st2	0.601595	2.67187	3.83925e-05	0.00185625	200	160	148	252	208	149	226
Bcl3	0.600186	5.34116	5.07702e-18	2.71771e-15	1081	1129	1011	1480	1244	1195	1389
Ifitm3	0.599756	9.30402	6.6056e-14	2.12591e-11	16853	17596	15664	22945	21155	17331	21134
Rtp4	0.599236	7.1488	2.37841e-15	9.82434e-13	3684	3967	3597	5027	4716	4018	4777
Rhou	0.595053	2.76022	2.24114e-07	2.05538e-05	169	181	189	239	198	207	242
Cacna1d	0.593477	6.60621	5.12551e-19	3.44717e-16	2625	2513	2615	2976	3078	3193	3451
Fkbp14	0.593158	1.49665	0.00015107	0.0058878	75	78	70	80	86	92	107
Ric3	0.592746	2.09727	1.8591e-05	0.000987109	111	111	118	126	142	126	163
Tmem119	0.592657	2.6481	1.64818e-06	0.000119588	195	170	137	187	197	222	211
Slc12a7	0.591498	5.93035	4.20432e-18	2.27375e-15	1717	1684	1470	2144	1827	1747	2257
Tnfrsf23	0.591383	4.62701	6.91997e-19	4.27316e-16	681	673	621	844	733	816	834
Tfec	0.589891	5.21829	3.15043e-16	1.4889e-13	1051	1026	901	1164	1134	1302	1251
Adamtsl4	0.588825	3.76219	5.94868e-12	1.35092e-09	392	382	314	462	439	394	478
Il18bp	0.587197	5.75629	0.000148147	0.00580106	1332	1781	1194	2229	1856	1326	1644
Lsr	0.585392	3.86236	2.04626e-08	2.33867e-06	374	451	339	497	456	424	523
Uck2	0.584043	2.64153	7.54769e-08	7.64371e-06	175	162	163	199	194	188	232
Tinagl1	0.583693	2.29067	3.98487e-05	0.00191431	164	108	121	187	160	133	156
Dmpk	0.583074	3.55668	4.28187e-12	9.93906e-10	332	304	309	403	360	347	426
Aebp1	0.582514	4.08628	6.82012e-15	2.63071e-12	500	437	429	560	535	495	627
Siglec1	0.579241	8.14286	5.49221e-12	1.25815e-09	7607	7962	7058	9954	9599	7476	9733
Fpr1	0.579201	6.45203	1.26561e-29	3.01784e-26	2555	2308	2174	3028	2614	2682	3073
Robo2	0.575908	2.10653	5.37831e-05	0.00246842	129	111	106	119	141	157	140
Pnp	0.575442	7.36485	2.45354e-18	1.36926e-15	4468	4646	4112	5812	5311	4915	5361
Dpysl3	0.573455	3.58526	4.06949e-11	7.99555e-09	364	324	282	412	393	348	409
Ms4a6c	0.564767	8.39043	2.45669e-14	8.47864e-12	9006	9951	8082	11683	10617	9919	11249
F13a1	0.563886	8.46144	2.70867e-20	2.05933e-17	10039	9470	8961	10986	10370	11406	12901
Glrx	0.560743	5.74798	2.09351e-22	2.11199e-19	1675	1414	1279	1827	1658	1709	1765
Gm5150	0.554333	2.10005	5.60056e-05	0.00255478	122	125	100	132	123	130	168
Gm5873	0.551357	2.80848	9.59344e-07	7.35764e-05	202	193	175	219	192	233	262
Ms4a8a	0.550941	5.59258	1.34885e-08	1.59727e-06	1273	1493	1150	1806	1520	1342	1576
Dynlt1a	0.550611	1.61261	0.000252344	0.00906072	93	87	67	99	95	84	114
Mt2	0.544034	2.11127	0.000237926	0.00862404	137	118	97	146	139	105	166
Pim1	0.54225	5.68594	3.23309e-05	0.00158806	1187	1694	1292	1939	1666	1370	1674
Oas1g	0.54071	4.09027	1.13113e-10	2.01145e-08	549	438	412	526	535	504	635
Kcnk13	0.53913	7.03701	4.97444e-23	5.3256e-20	3745	3649	3336	4395	4011	3888	4634
Clec4a1	0.538872	7.74685	5.12066e-19	3.44717e-16	6046	6009	5482	6979	6698	6239	7766
Ccnd3	0.538783	5.99371	7.57871e-11	1.3999e-08	1823	1903	1487	2304	1989	1747	2183
1600014C10Rik	0.532488	6.89806	1.98299e-13	5.97849e-11	3252	3575	2932	4141	3730	3560	3904
Nrn1	0.531996	2.71321	7.45808e-06	0.000443084	195	151	192	221	219	185	218
Ccl6	0.531155	10.0399	4.21346e-17	2.167e-14	29242	29219	27680	34403	31434	35008	34216
Vill	0.52518	4.17557	9.13071e-10	1.42556e-07	588	489	418	595	542	518	672
Aldh1l1	0.522722	5.34754	8.6995e-11	1.59013e-08	1169	1206	981	1379	1298	1096	1463
Tmem173	0.520707	5.78546	9.10239e-10	1.42538e-07	1562	1692	1293	2012	1666	1558	1851
Syp	0.516946	2.51846	2.03443e-05	0.00106831	188	148	138	208	185	162	178
Clec4n	0.516743	9.00402	6.17386e-11	1.16922e-08	16169	12935	13403	15930	14244	18318	17159
Tlr4	0.51373	7.59398	2.17792e-14	7.6679e-12	5148	5625	5140	6368	5982	6010	6347
Slc10a6	0.513493	3.1733	2.40797e-07	2.18168e-05	253	238	255	295	272	257	333
Aig1	0.513421	2.64865	0.000179804	0.00682515	173	180	165	198	238	173	192
Ccl7	0.512022	2.009	0.000124601	0.00505134	126	105	101	140	126	105	142
Prss35	0.510108	5.36964	9.38459e-15	3.49153e-12	1334	1008	1097	1401	1280	1176	1441
Car6	0.508302	5.04668	1.82761e-11	3.80454e-09	915	1014	810	1062	1001	1026	1141
Relt	0.503174	4.24562	1.11185e-08	1.35328e-06	554	575	450	681	574	539	634
Mfsd13a	0.502411	3.26263	8.39384e-07	6.56233e-05	286	280	233	342	258	293	335
Rgl1	0.500281	6.29204	1.09519e-12	2.83017e-10	2271	2386	1864	2566	2434	2374	2624
Tspo	0.499377	7.38903	2.34404e-12	5.71936e-10	4918	4903	4130	5984	5102	4613	5717
Smarca1	0.49422	2.5603	1.17761e-05	0.000669298	183	145	164	193	194	175	188
Pfkfb3	0.492803	7.719	1.15797e-13	3.61583e-11	5924	6236	5392	6914	6612	6002	7317
Me1	0.491143	4.37052	1.02379e-07	1.01717e-05	647	481	605	649	700	632	651
Slpi	0.488883	9.96691	5.70933e-13	1.54133e-10	31262	28895	23728	33991	29438	28876	35192
Sipa1l2	0.487756	5.52565	2.16656e-19	1.53589e-16	1346	1308	1202	1491	1416	1419	1535
Traf3ip2	0.485412	2.59675	4.79016e-05	0.00223963	177	183	146	206	165	179	219
Dynlt1f	0.484953	2.41011	0.000120147	0.00489346	170	146	129	187	157	138	193
Aldoc	0.481201	3.92983	1.81854e-09	2.64263e-07	464	439	379	492	452	444	552
Gm3571	0.481016	5.47579	1.35662e-18	7.90741e-16	1439	1185	1125	1453	1327	1383	1493
Tnfrsf22	0.480963	3.17623	1.60401e-07	1.52437e-05	278	261	221	303	265	273	308
Fdxr	0.477257	2.85756	9.44594e-06	0.000548146	231	183	196	260	220	196	244
Pilrb1	0.475247	4.74042	4.56099e-10	7.362e-08	781	797	673	926	800	736	937
Cisd3	0.474212	2.46293	7.36439e-05	0.00321138	161	157	145	192	171	146	189
Gpr35	0.473693	6.97691	9.72369e-11	1.74094e-08	3478	3865	3234	4229	3593	3781	4388
Htra3	0.472997	5.70052	1.35608e-12	3.45332e-10	1535	1576	1272	1709	1520	1581	1789
0610040J01Rik	0.467982	3.16685	6.56838e-06	0.000396058	263	255	240	283	257	255	344
Casp4	0.466283	5.52069	2.37389e-09	3.32974e-07	1280	1395	1197	1584	1485	1300	1441
Thbs1	0.464145	13.3849	1.05081e-08	1.29096e-06	291365	323579	285593	316242	317988	339349	378087
P2ry12	0.463562	3.59046	1.67914e-08	1.96182e-06	347	334	338	391	376	359	398
Ccr5	0.463257	8.87541	7.96111e-16	3.63158e-13	13560	13699	12394	15116	14716	14084	15397
Epb41l3	0.462117	3.69974	3.44449e-07	2.9966e-05	439	334	332	393	396	432	421
Tuba1a	0.460185	6.1763	8.27107e-14	2.61568e-11	2312	2032	1801	2544	2181	2101	2318
Ifi204	0.45891	7.29484	2.54242e-09	3.54715e-07	4382	4816	4074	5238	5107	4354	5128
Dnajc12	0.456478	3.19088	7.54305e-07	5.99547e-05	303	238	236	308	263	286	296
AC156572.1	0.455907	3.75121	6.53715e-08	6.75063e-06	433	338	375	466	394	382	461
Ttc39b	0.455736	7.41757	9.05411e-12	2.0012e-09	4823	4982	4666	5230	5065	5605	5646
Zfp821	0.455026	3.49244	2.57929e-07	2.32887e-05	359	311	288	360	367	315	379
Gm44751	0.448961	3.81281	2.66006e-07	2.3813e-05	406	375	415	433	430	458	449
Mefv	0.447624	4.74908	4.29388e-06	0.000277064	772	804	713	922	878	656	940
Ly6e	0.447547	10.4478	5.65013e-07	4.60249e-05	40815	42792	35204	50788	43448	35869	46072
Sertad3	0.446278	4.28437	3.28647e-06	0.000220749	580	628	455	642	602	541	673
Oasl2	0.445975	7.4961	4.33724e-09	5.7895e-07	5277	5306	4785	6073	6044	4832	5766
Akap7	0.445485	5.57963	3.69367e-10	6.09327e-08	1432	1367	1280	1377	1478	1585	1571
Abcc3	0.442687	6.04651	2.41178e-14	8.37879e-12	1951	1906	1783	2017	1976	2062	2259
Slfn3	0.442583	2.89781	7.49455e-05	0.00325461	211	221	203	251	244	197	245
Naprt	0.440869	3.12148	3.17499e-06	0.000214084	268	248	228	290	261	240	304
Rab27a	0.440725	6.21716	2.91369e-07	2.58192e-05	2019	2410	1906	2549	2223	2120	2474
Bmp1	0.438945	3.38309	1.62324e-06	0.000118433	320	297	276	352	316	281	364
Il13ra1	0.438734	7.56003	3.02381e-12	7.24319e-10	5385	5709	5006	6156	5601	5852	6090
Atp8a1	0.43577	7.12095	6.85236e-11	1.28381e-08	3890	3946	4040	4271	4328	4113	4762
S100a10	0.435558	6.2712	1.64369e-17	8.70971e-15	2384	2163	2074	2601	2220	2328	2558
Ier3	0.432839	5.54001	7.1977e-09	9.14248e-07	1267	1443	1267	1495	1344	1425	1580
Gda	0.429322	10.0295	4.54587e-10	7.36024e-08	29329	32199	27902	32971	31337	31450	35217
Dpysl2	0.42899	5.52909	3.13154e-13	9.02622e-11	1386	1340	1241	1466	1472	1330	1521
Il18	0.428577	4.23976	3.81387e-06	0.000249535	534	567	520	651	622	506	591
Nxn	0.428357	3.60315	1.47663e-05	0.000809432	356	376	312	432	379	341	372
Ahr	0.427747	4.42048	4.15056e-10	6.783e-08	624	621	595	674	654	628	730
Sipa1l1	0.426531	6.48614	1.32187e-11	2.8307e-09	2638	2716	2347	2943	2732	2531	3035
Crtc3	0.426045	5.79476	3.40186e-12	8.03865e-10	1696	1684	1399	1788	1629	1665	1878
Dusp16	0.425133	5.4045	1.4445e-14	5.15492e-12	1320	1172	1157	1304	1335	1275	1389
Cav1	0.424948	6.59865	6.63465e-05	0.00294706	3328	2490	2565	2697	2581	3603	3232
Picalm	0.423088	9.17961	1.46571e-13	4.49647e-11	17004	16723	16101	17806	17242	18025	19451
Sdc3	0.422201	10.1238	8.19883e-08	8.28713e-06	33827	33880	28385	38431	35310	29075	36937
Eps8	0.421904	6.43029	7.01864e-11	1.31029e-08	2477	2582	2356	2661	2584	2752	2783
C5ar1	0.420328	7.88035	4.43106e-09	5.88478e-07	6820	7214	6237	7921	7041	6390	8174
Zcchc24	0.420077	6.32978	1.21802e-10	2.15865e-08	2357	2438	2133	2714	2486	2260	2606
Flot1	0.417074	5.75055	9.21138e-11	1.66792e-08	1622	1652	1376	1753	1615	1537	1832
Plcb1	0.416991	4.4101	4.52494e-06	0.000288425	556	625	647	682	629	654	694
Adgre1	0.415895	11.1366	9.79217e-14	3.07597e-11	69143	66036	59284	73065	66236	65177	77006
Tlr3	0.414341	4.65022	8.0241e-09	1.00944e-06	736	751	683	761	800	730	846
Pde7b	0.413913	4.82643	3.79777e-05	0.00183789	771	894	780	942	896	710	1005
Wfdc17	0.4113	8.73336	9.96152e-13	2.58699e-10	13009	12691	11134	14262	12001	12869	14013
Gm14150	0.410438	5.10588	1.09199e-07	1.08289e-05	1160	1007	829	1178	1072	938	1114
Cyp2j6	0.409914	3.19121	9.38622e-06	0.000545284	278	271	242	284	286	260	309
Stat2	0.407956	6.98175	0.00014166	0.0055959	3302	4075	3513	4154	4315	3243	4043
C1rl	0.405661	4.37414	1.26402e-08	1.51391e-06	621	610	569	706	619	579	684
Phactr1	0.404453	3.18312	0.000190499	0.00714836	247	287	252	307	273	249	303
Tanc1	0.40185	4.12146	1.11669e-08	1.35603e-06	545	502	468	555	545	515	552
Stat3	0.401492	8.64098	1.98584e-11	4.10138e-09	11704	12172	10755	12792	11974	11643	13290
Saa3	0.401214	13.8859	2.26501e-05	0.00117338	438869	487781	386403	527846	451619	385477	524365
Gnb4	0.399725	3.66893	2.55841e-05	0.00130302	387	390	330	432	403	334	415
Eng	0.398593	6.75122	2.04101e-07	1.88503e-05	3292	3364	2723	3698	3280	2851	3594
Synpo	0.396192	3.3177	4.13249e-05	0.00197438	335	287	249	318	326	288	306
Mvk	0.395022	4.32768	1.32053e-07	1.28285e-05	632	560	561	704	578	548	671
Dhx58	0.394154	5.90458	2.01709e-05	0.00106346	1821	1907	1498	2046	1964	1517	1923
Cadps2	0.394091	4.09498	9.78079e-08	9.75457e-06	531	500	461	547	497	546	533
Ap2a2	0.394085	7.52898	9.0792e-12	2.0012e-09	5686	5556	4867	6003	5386	5245	6345
Alox15	0.393684	10.5064	6.06587e-07	4.89553e-05	41869	47641	37037	46126	43040	43601	47889
Fkbp5	0.393625	4.48028	3.98435e-07	3.37121e-05	787	556	614	723	687	640	725
Pilrb2	0.392988	4.87811	3.41788e-05	0.00167256	900	947	721	994	843	763	1066
Heatr1	0.39082	6.8001	1.07682e-11	2.3537e-09	3314	3249	3155	3385	3293	3462	3687
Tuba1b	0.390235	7.07438	3.47407e-09	4.72141e-07	4544	3945	3334	4609	3908	3807	4428
Nucb2	0.390226	5.94265	8.11032e-15	3.08304e-12	1917	1767	1693	1925	1838	1850	2022
Gm3756	0.388844	3.34298	0.000195847	0.00733853	326	302	260	363	319	267	310
Ugcg	0.385994	6.60247	2.52717e-06	0.000174898	2612	3105	2744	3137	2993	2794	3124
C1ra	0.385189	4.151	8.21599e-07	6.45333e-05	540	537	479	572	559	485	588
Nsmce1	0.384213	4.33862	3.88967e-09	5.232e-07	641	584	550	673	602	579	656
Dmwd	0.383825	3.03955	0.000240268	0.00869855	287	233	202	244	235	250	289
Slc28a2	0.38341	5.24133	2.62151e-05	0.00133258	1069	1148	1088	1244	1253	954	1241
Cndp2	0.383262	9.18495	2.90873e-10	4.85952e-08	18270	17552	15209	19410	17295	16066	19427
Pla2g4a	0.381829	6.23689	2.40719e-10	4.0735e-08	2296	2272	2043	2353	2224	2395	2360
Mitd1	0.381507	3.65622	3.95385e-05	0.00190184	363	396	345	379	364	401	417
Lgr4	0.381477	3.48815	1.40065e-05	0.000775888	363	297	325	359	325	313	394
Prdx6	0.380494	7.87206	4.98613e-10	7.97461e-08	7782	6640	6192	7579	6411	7540	7470
Arid5a	0.38038	5.33059	0.000149891	0.00584618	1142	1357	1024	1347	1295	1042	1304
I830077J02Rik	0.37905	4.58698	4.87903e-07	4.04343e-05	733	755	623	788	706	665	821
Arg2	0.375896	6.48503	8.72956e-10	1.37109e-07	2632	2606	2619	2694	2708	2722	2947
Cd274	0.375819	7.71053	1.66304e-06	0.000120002	6431	6576	5404	7161	6630	5987	6090
Eif4ebp1	0.375356	5.19957	3.98104e-10	6.52629e-08	1132	1114	987	1197	1108	1037	1206
Hfe	0.373539	7.21294	2.10897e-11	4.31398e-09	4577	4507	3970	4781	4381	4225	4965
S100a8	0.373391	4.15911	4.66819e-05	0.00219828	593	460	523	525	485	601	597
Scamp5	0.37302	5.83562	1.20167e-12	3.09012e-10	1843	1649	1544	1810	1676	1636	1944
C130050O18Rik	0.369366	5.09785	3.12811e-05	0.00154227	1006	1147	863	1124	981	947	1186
Ntpcr	0.368295	4.58725	1.13017e-07	1.11234e-05	792	719	615	741	743	680	805
Stat4	0.366812	3.44062	6.19376e-05	0.00277946	325	312	320	368	334	302	335
Gapdh	0.365843	4.49256	3.23601e-07	2.84829e-05	723	665	603	740	712	614	712
Phf11d	0.365198	4.93023	0.000133524	0.00532259	975	950	773	1014	1034	765	948
Gm5431	0.365134	6.10003	3.73101e-07	3.1929e-05	2008	2129	1909	2196	2181	1858	2227
Slfn2	0.364698	8.11521	2.66515e-10	4.49554e-08	8600	8366	7522	9166	8330	7644	9080
Lfng	0.364488	6.2475	4.64501e-07	3.86782e-05	2376	2381	1960	2530	2228	2023	2609
Hif1a	0.364028	9.30424	3.54989e-11	7.00088e-09	20834	17463	17674	19139	18611	19872	20215
Slc25a15	0.363101	4.78633	9.83846e-07	7.52355e-05	828	848	762	802	792	844	966
Dynlt1-ps1	0.3628	5.30322	1.75222e-09	2.56044e-07	1279	1176	1043	1270	1212	1089	1300
Dck	0.361727	6.88204	2.41867e-11	4.88004e-09	3724	3448	3266	3715	3665	3292	3863
Ist1	0.361589	7.22392	7.80853e-12	1.7431e-09	4630	4482	4108	4616	4455	4348	5005
Clec4a3	0.36016	7.55975	4.00622e-12	9.38225e-10	5907	5454	5337	6001	5337	5469	6463
March1	0.359419	7.82016	2.11345e-11	4.31398e-09	1	1	1	2	1	1	1
Gm12033	0.359256	4.97425	2.40728e-05	0.00123444	993	1005	789	1087	890	830	1075
Gm12892	0.358595	3.65197	0.000104367	0.00431099	396	389	329	393	409	339	406
Sparc	0.358534	5.07235	4.35598e-06	0.00027922	1148	927	916	1173	984	857	1140
Slc16a6	0.358334	5.49767	4.22383e-07	3.54525e-05	1281	1394	1315	1372	1358	1324	1510
Herc6	0.357945	4.59079	0.00023541	0.00855812	704	780	648	799	806	643	717
Oas2	0.357114	5.37229	4.90134e-06	0.000308667	1227	1174	1263	1222	1372	1167	1332
Fdx1	0.356836	3.93306	2.81773e-05	0.00141857	481	398	475	458	472	450	499
Selenow	0.355834	6.34648	9.37396e-05	0.00392144	2622	2603	2005	2822	2495	2030	2686
Trim30a	0.354078	7.59496	1.01211e-09	1.5662e-07	5911	5808	5420	6120	6051	5458	6132
Lamc1	0.353669	7.7926	1.21793e-08	1.46877e-06	6716	6630	6303	6435	6537	6774	7504
Alox5ap	0.353658	8.68489	1.23072e-08	1.48079e-06	13192	12719	10661	13724	11707	11635	13608
Tpst1	0.353548	5.09254	0.000197902	0.00739968	960	1153	907	1128	1078	915	1077
Adam9	0.352674	8.3706	6.54883e-12	1.47444e-09	10109	9726	9514	10334	9746	9802	10798
Shisa5	0.352432	8.82251	8.3963e-10	1.32271e-07	14552	13719	11981	14924	13100	12642	15057
Lgals9	0.35211	7.77142	2.44914e-11	4.92259e-09	7068	6540	5826	7079	6571	6252	6952
Dhcr24	0.35151	5.64625	1.13265e-07	1.11269e-05	1794	1374	1307	1593	1448	1414	1710
Milr1	0.35134	5.74763	1.43048e-06	0.000105395	1628	1719	1424	1823	1585	1457	1748
Nod2	0.351037	4.40165	0.000132171	0.00528072	579	673	619	720	580	622	679
Fcgr2b	0.35076	10.0827	1.01397e-11	2.22559e-09	36012	31139	29443	33175	31614	32790	35606
Eno1	0.350177	6.92393	2.17006e-09	3.06844e-07	4045	3581	3198	4056	3382	3439	4069
Srgn	0.349438	8.44382	1.49979e-09	2.22253e-07	10723	10832	9387	11349	10037	10100	11308
Pxk	0.346126	5.88691	5.17017e-09	6.78055e-07	1853	1782	1636	1957	1807	1637	1864
Aoah	0.34575	7.69653	2.1017e-10	3.5913e-08	6710	5943	5841	6830	6289	5656	6696
Scarb1	0.345465	7.02531	3.45342e-08	3.81395e-06	4270	4015	3344	4152	3685	3708	4465
Dock4	0.344535	5.39318	1.12012e-09	1.71814e-07	1323	1202	1221	1256	1252	1284	1361
Nupr1	0.344093	6.18404	1.44466e-05	0.000793564	2214	2347	1915	2488	2180	1897	2369
Lpp	0.34403	6.60712	1.9953e-05	0.00105304	3035	2785	2864	2929	2734	3381	2883
B4galt6	0.34385	8.16302	3.66844e-09	4.95152e-07	9374	8021	8187	8307	8323	8893	9609
Uba7	0.343828	5.86543	0.000100145	0.00415955	1797	1856	1543	1949	1913	1463	1829
Ldha	0.342016	8.1511	4.27067e-08	4.64803e-06	9240	8802	7359	9535	8062	8029	9269
Ptgis	0.341184	7.11973	5.89861e-06	0.000364012	4167	4558	3667	4514	3821	3977	4769
Ntn4	0.341129	3.35784	0.000155024	0.00601509	320	288	306	321	310	278	347
Nhsl2	0.340659	4.90945	5.92557e-05	0.00267743	879	998	801	970	910	805	1003
S100a11	0.339244	5.45458	1.28148e-09	1.93733e-07	1421	1259	1242	1394	1199	1352	1431
Lrrc25	0.335962	6.9683	7.76781e-06	0.000457342	4115	3847	3261	4228	3675	3191	4273
Galns	0.334655	5.68337	1.60561e-06	0.00011731	1694	1605	1311	1676	1449	1410	1767
AB124611	0.334449	7.58859	3.05466e-05	0.00151174	5835	6334	5037	6462	5697	5057	6377
Pls3	0.333771	5.34442	6.1597e-07	4.96362e-05	1428	1107	1118	1209	1146	1294	1320
Naaa	0.333296	6.41714	2.43856e-05	0.00124921	2692	2692	2271	2946	2654	2196	2667
Fpr2	0.331854	7.1563	6.69156e-09	8.62487e-07	4551	4227	4008	4858	4161	4102	4322
Bst2	0.330818	6.65102	1.38152e-05	0.000767727	3375	3046	2614	3410	3048	2538	3312
Orai1	0.330696	5.08862	5.00872e-06	0.000313922	1089	1069	896	1129	1044	903	1087
Tcf7l2	0.330656	4.31334	4.69923e-05	0.00220696	573	622	583	602	598	607	621
Cd300ld	0.330207	9.07459	1.44849e-09	2.15732e-07	17190	16182	14982	16667	15190	15602	18515
Aacs	0.330172	4.94813	5.52636e-08	5.81202e-06	1059	875	843	1016	847	907	1008
Fabp7	0.330156	5.64925	8.66568e-06	0.000507925	1765	1313	1441	1506	1383	1642	1599
Ceacam1	0.330051	4.844	6.87207e-05	0.00303453	823	920	825	865	798	833	1020
Trf	0.328101	7.03786	7.92908e-05	0.00341504	4044	4398	3345	4271	3479	3825	4513
Ckb	0.327461	5.86474	2.58375e-06	0.000177875	1883	1747	1607	1931	1707	1490	2007
Creb5	0.327434	4.79052	4.07189e-05	0.00194897	870	774	840	900	903	770	803
Xaf1	0.327408	4.78695	1.21495e-05	0.000686801	879	832	769	898	883	715	877
Gpr146	0.323793	6.53696	1.3979e-09	2.08925e-07	2928	2871	2551	2922	2695	2721	2994
Ldha-ps2	0.322234	5.11449	1.22987e-06	9.21685e-05	1127	1083	912	1157	955	985	1135
Cd164	0.321808	8.8845	2.34874e-08	2.65545e-06	14560	14464	13445	14285	13727	14561	14999
Plod1	0.321784	6.88462	1.10846e-06	8.40303e-05	3733	3664	3237	3821	3483	3101	4033
Slc9a9	0.320366	4.71579	0.000146526	0.00575344	760	796	803	777	738	747	947
Ecm1	0.320206	10.123	3.33508e-06	0.00022306	35810	35696	28989	36639	32164	30458	36866
Cfp	0.320053	9.51149	2.99036e-05	0.00148834	23156	23600	18992	24700	20711	19300	24469
Carhsp1	0.319071	6.06461	7.17203e-08	7.29143e-06	2217	2048	1778	2151	1996	1830	2187
Jam2	0.318992	4.83948	1.10296e-07	1.09171e-05	931	850	802	920	788	820	966
1700037H04Rik	0.318906	4.41578	0.000147008	0.00576805	672	706	546	685	621	583	715
Sod2	0.318574	8.47311	5.32446e-11	1.0194e-08	11796	10069	10206	11282	10522	10413	11055
Crem	0.318504	3.99618	8.02815e-05	0.00345487	483	475	478	475	450	469	551
Gys1	0.317414	4.0389	0.000206543	0.00766065	510	504	467	531	502	419	552
Sqle	0.31689	6.03985	3.96927e-06	0.000258022	2300	1696	1958	2041	1838	2053	2079
Rcan1	0.316482	5.97946	6.55599e-08	6.75679e-06	2074	1944	1683	1895	1800	1883	2109
Gm6560	0.316111	8.22126	8.92108e-07	6.90252e-05	10251	8830	7934	10131	8515	7982	9783
Ap1b1	0.315672	6.63648	1.75741e-07	1.65515e-05	3216	3048	2721	3112	2942	2679	3398
Nup93	0.315456	5.768	1.40623e-07	1.35357e-05	1701	1704	1511	1756	1642	1540	1696
AC154572.2	0.31506	4.65848	8.65174e-05	0.00366905	844	815	626	799	702	716	862
Xdh	0.312309	9.00727	3.64e-06	0.000241099	15482	16404	14499	15879	15645	14077	17017
Atg9a	0.312097	5.32779	1.82402e-06	0.000131077	1307	1230	1097	1208	1187	1095	1402
Adam8	0.311132	8.73032	1.29656e-09	1.95449e-07	14392	12279	11820	13229	12015	12131	14331
Cttn	0.310584	4.17803	1.70308e-05	0.000914453	613	520	507	570	530	489	614
Slc31a1	0.310568	7.29357	1.7153e-08	1.99518e-06	4876	4823	4473	5001	4703	4487	4877
Tnfrsf1a	0.307256	8.11869	1.02324e-07	1.01717e-05	9200	8601	7413	8884	8045	7663	9215
Tspan13	0.307253	5.43448	3.50695e-07	3.03582e-05	1324	1341	1247	1349	1231	1228	1451
Mtus1	0.306919	7.78203	5.4065e-07	4.43156e-05	6913	6978	6033	6499	6390	6674	7156
Gm13394	0.305998	5.05983	1.39902e-06	0.000103514	1129	1025	876	1093	930	987	1043
Lgals8	0.305094	7.36644	1.29042e-06	9.6293e-05	4883	5112	4913	5108	4926	4829	5157
Itgam	0.30451	11.8076	3.49173e-07	3.02765e-05	112111	111468	101049	106874	102904	107078	118192
2810025M15Rik	0.304285	4.34484	1.1393e-05	0.000651172	713	568	567	632	566	585	686
Pkm	0.304214	9.43996	3.29017e-07	2.89111e-05	23560	21121	18469	22669	20095	18934	22719
Gab1	0.30201	6.02938	2.81957e-06	0.000193349	1959	2055	1901	2019	1875	1833	2206
Slc31a2	0.301834	6.9411	3.66448e-08	4.02086e-06	4040	3710	3417	4110	3547	3432	3828
Pon3	0.30156	7.14942	2.31552e-08	2.62354e-06	4628	4144	4123	4245	3941	4270	4774
Pycard	0.300662	6.73043	1.86989e-07	1.74853e-05	3693	3177	2809	3486	3008	3029	3365
Arrdc3	0.300562	7.05459	2.62973e-07	2.35817e-05	4137	4099	3823	3904	3972	3845	4396
Spats2	0.3003	4.84435	3.79569e-07	3.2377e-05	982	801	832	872	845	819	949
Gm7665	0.299503	4.31675	0.000102184	0.00423082	661	605	547	662	519	615	621
Acvr1b	0.299375	5.9129	6.86986e-09	8.83298e-07	1934	1802	1740	1862	1762	1704	1980
Cd38	0.2984	8.73301	1.63706e-06	0.00011911	13522	13561	11587	13319	12889	11644	13727
Fxyd5	0.298003	8.86311	5.25884e-06	0.000327641	14696	15166	12457	14934	13352	12964	15240
Cysltr1	0.297999	6.81876	1.03013e-08	1.27152e-06	3582	3409	3268	3449	3398	3242	3585
Rab5c	0.296619	8.17443	2.51304e-08	2.80493e-06	9542	8844	7930	9483	8265	8137	9138
Msr1	0.293529	10.0511	8.68023e-09	1.08161e-06	35768	31165	29892	32451	30452	32131	33280
Fam213b	0.292803	4.52488	7.62858e-05	0.00330461	780	702	620	785	650	613	742
Snapc1	0.292455	4.69244	8.9518e-07	6.91609e-05	848	758	752	778	751	782	816
Syt11	0.292357	5.73855	1.96422e-07	1.82374e-05	1820	1484	1572	1641	1625	1532	1659
Man1a	0.29115	7.88171	2.0381e-06	0.000144093	7220	7522	6721	7350	6686	6650	7876
Rhobtb1	0.290021	4.60744	3.7487e-05	0.00181582	799	758	669	727	694	681	849
Fcer1g	0.288804	9.08448	4.00242e-09	5.36989e-07	18200	16301	15134	17348	15317	15636	17365
Slc16a3	0.288364	5.74224	6.24148e-06	0.000379399	1813	1621	1464	1806	1442	1473	1764
Sp100	0.287938	6.95061	2.50002e-06	0.000173477	3848	3956	3477	3932	3678	3399	3947
Pilra	0.287182	7.33357	4.56255e-08	4.90465e-06	5601	4734	4445	5216	4713	4569	4995
Ifih1	0.287052	6.59196	1.89708e-06	0.000135769	3039	3013	2753	2938	2995	2703	3011
Nipa2	0.286603	6.59392	1.57133e-08	1.84408e-06	3107	2917	2801	3007	2853	2706	3108
Spryd3	0.286268	5.1723	4.57835e-06	0.000291476	1212	1095	994	1201	1059	970	1130
Man2a1	0.285295	9.32543	5.83517e-07	4.73118e-05	19824	19872	18831	19268	18494	18977	20721
Svbp	0.283678	4.01848	8.8494e-05	0.00374379	524	474	484	516	454	487	498
Oaz2	0.28285	5.52807	7.86209e-07	6.2114e-05	1478	1450	1295	1388	1358	1319	1505
Mt1	0.281729	6.00357	1.43282e-05	0.00078871	2211	1998	1683	2062	1729	1821	2144
Stk17b	0.28108	6.81867	4.80402e-08	5.13267e-06	3622	3437	3276	3502	3130	3291	3706
Rassf2	0.280862	8.45725	1.44116e-07	1.38212e-05	11262	11053	9865	10748	10257	10093	11299
Ap2s1	0.280842	6.60663	2.70471e-08	3.01245e-06	3333	2849	2764	3148	2829	2727	3058
Atrnl1	0.28043	7.25008	1.90179e-07	1.77519e-05	4953	4583	4411	4474	4315	4641	4923
Ly86	0.280222	8.44098	1.31531e-06	9.8011e-05	11244	11131	9471	11095	10004	9774	11066
Unc45a	0.279242	4.45074	0.000270714	0.00958904	719	710	577	696	609	600	735
Ust	0.278668	4.29009	6.6896e-05	0.00296644	677	573	547	622	524	592	621
Nfil3	0.278455	6.51078	0.000228308	0.00835785	2844	3084	2425	2781	2483	2680	3062
Tgfbi	0.278101	8.42644	3.57237e-08	3.92878e-06	11753	10407	9463	10732	9694	9867	11210
Msmo1	0.277929	7.47197	3.56691e-06	0.000236856	5941	4998	5357	5189	4987	5553	5652
Adam15	0.277721	8.12862	3.37502e-07	2.94592e-05	9693	8463	7590	8839	8068	7723	9137
Ddx60	0.277387	6.08285	4.68611e-05	0.00220474	2113	2121	1975	2027	2162	1849	2124
Gm10177	0.277126	5.04685	1.05396e-06	8.03628e-05	1130	1001	908	1031	924	949	1083
Sqor	0.276027	7.21177	6.03469e-08	6.28123e-06	5060	4523	4054	4662	4253	4301	4644
Stard4	0.275482	6.61188	2.71261e-05	0.00137091	3347	2783	2867	2823	2707	3157	3081
Mdfic	0.274299	7.52294	4.29224e-07	3.59691e-05	5945	5386	5553	5391	5296	5515	5934
Plxdc2	0.273911	8.52262	2.37711e-06	0.000165386	11592	11668	10483	11293	10154	11105	11730
Slc2a9	0.273294	5.14516	6.22454e-06	0.000378809	1141	1108	1003	1154	1025	967	1117
Dhrs1	0.272939	6.04492	4.78794e-06	0.00030298	2198	2074	1804	2115	1895	1781	2168
Ldlr	0.272724	8.63865	4.68401e-08	5.01466e-06	13608	12045	11059	12057	11483	11537	12901
Arpc3	0.2721	8.45458	8.26078e-09	1.03179e-06	11740	10573	9978	11076	9942	9990	11239
Mtr	0.270405	6.35911	2.03345e-05	0.00106831	2489	2478	2563	2465	2316	2452	2641
Nsdhl	0.270396	5.08497	1.72331e-05	0.000924366	1200	971	961	1010	930	1047	1096
Fdft1	0.268486	5.68155	0.000118442	0.00483528	1818	1436	1487	1581	1312	1606	1677
Tmem37	0.267942	5.62176	0.000173774	0.00663464	1727	1518	1305	1518	1339	1340	1737
Abcb1b	0.267827	5.28956	2.00065e-06	0.000142019	1244	1194	1162	1175	1106	1150	1271
Lyn	0.267303	8.38439	5.92589e-06	0.000364012	10687	10810	9270	10621	9659	9303	10603
Rassf5	0.266351	6.25782	4.14183e-06	0.000268906	2459	2400	2191	2469	2271	2097	2360
Prorsd1	0.266305	4.49518	2.96933e-05	0.00148068	743	679	657	711	619	681	698
Ksr1	0.266247	4.71963	3.95528e-05	0.00190184	856	849	724	832	739	755	841
Gm12854	0.266003	4.81288	5.91789e-06	0.000364012	981	832	784	891	777	802	910
Pirb	0.265707	9.72717	8.49881e-07	6.61483e-05	27206	26539	24333	26493	24256	23632	27531
Gm12966	0.265126	5.53766	1.98939e-06	0.000141411	1486	1375	1419	1464	1364	1326	1424
Tuba1c	0.264634	6.37975	3.72041e-05	0.00180378	2986	2570	2158	2678	2333	2386	2611
Alox5	0.263963	6.93141	4.34026e-06	0.000278867	4055	3846	3371	3794	3320	3481	4085
Nelfcd	0.263597	4.379	0.000119111	0.00485882	692	650	579	639	623	567	669
Elk3	0.263545	6.4658	3.65504e-07	3.13619e-05	2990	2589	2588	2649	2449	2598	2924
Gm8129	0.263203	4.64233	9.62035e-05	0.00401811	882	747	682	821	668	721	791
Zfp703	0.262881	5.91967	6.18479e-07	4.97619e-05	1981	1836	1771	1906	1799	1704	1856
Rac2	0.262851	8.10942	0.000174228	0.00663749	9299	9003	7235	9216	7790	7466	8732
Mfsd10	0.262759	4.87677	2.68753e-05	0.00135955	965	908	840	975	794	838	923
Fam217b	0.261814	4.83874	0.000159136	0.00614283	902	936	802	859	866	823	883
Xbp1	0.259603	7.77165	4.45271e-07	3.7195e-05	7206	6876	6126	6848	6191	6334	6841
Fbxl5	0.258726	6.53687	2.82755e-07	2.51408e-05	3128	2820	2648	2812	2765	2620	2935
Dnpep	0.258191	5.45711	1.3104e-05	0.0007313	1487	1357	1225	1438	1247	1179	1410
Fkbp9	0.257396	5.32525	3.16417e-05	0.00155858	1404	1206	1109	1219	1067	1228	1294
Rras	0.256135	6.18179	7.28405e-05	0.00318163	2500	2285	1951	2370	1977	1970	2401
AI506816	0.25567	5.1259	6.1742e-06	0.000377497	1179	1073	985	1108	981	962	1137
Chid1	0.255163	4.95454	8.71314e-05	0.00369211	1054	984	838	961	871	850	1037
Ddx58	0.254706	6.57034	1.41826e-05	0.00078234	3104	2932	2765	3019	2905	2602	2851
Ndufa4	0.254596	6.57521	4.37579e-07	3.66108e-05	3251	2842	2753	2841	2671	2807	3106
Fam96a	0.254313	6.60365	5.77464e-07	4.69662e-05	3328	2884	2812	2935	2773	2933	2999
Atg101	0.253959	4.52116	0.000182915	0.00690822	769	724	636	723	672	614	742
Prdx2	0.253548	6.72253	8.11308e-05	0.00348788	3459	3366	2963	3519	3005	2774	3370
Btg1	0.253417	8.47116	5.54214e-06	0.000343659	11139	11216	10469	10941	9849	10356	11367
Rnasel	0.252644	6.83256	2.62078e-06	0.000180188	3740	3428	3396	3454	3320	3435	3418
P4hb	0.2525	9.80479	1.42307e-05	0.00078417	30390	28373	24304	28651	24975	24949	28621
Tbc1d14	0.252442	7.32881	2.76067e-07	2.46295e-05	5444	4954	4528	4933	4531	4599	5194
Naa25	0.252236	5.84615	2.5003e-05	0.00127595	1858	1791	1682	1732	1775	1581	1794
Maged1	0.252145	6.03404	2.01662e-06	0.000142766	2305	1939	1849	2076	1791	1895	2089
Clic1	0.251894	8.30246	4.29098e-05	0.00204266	10821	10006	8514	10288	9003	8481	10069
Ppt1	0.251813	7.9439	1.17723e-05	0.000669298	7650	7880	7253	7622	6950	7068	7844
Serpinb8	0.250884	7.28465	7.24317e-06	0.000431784	5067	4801	4590	4651	4510	4270	5246
Tpd52	0.250875	8.33951	5.79315e-07	4.70438e-05	11022	9719	9353	9498	9266	9454	10542
Mcemp1	0.250852	8.58694	2.21461e-06	0.000154901	12500	12229	10933	11919	10763	11031	12327
Slc7a7	0.25041	4.92047	3.89279e-05	0.00187867	1031	941	842	947	877	816	986
Ndufa3	0.249475	5.41039	0.000164625	0.00634072	1502	1319	1139	1428	1168	1181	1316
Lss	0.2493	5.64319	7.61744e-06	0.00045102	1731	1425	1492	1502	1383	1437	1661
Fhl3	0.249	4.60255	0.000101318	0.0041983	770	766	717	738	711	689	766
Bmp2k	0.248801	7.42923	4.22282e-06	0.000273826	5667	5102	5230	5026	5033	5154	5377
Parp12	0.245969	6.75032	0.000134665	0.00535182	3501	3412	3092	3268	3388	2905	3293
Hck	0.244087	7.09353	0.00013286	0.00530015	4808	4213	3725	4495	4026	3595	4210
Spred2	0.243265	5.04402	2.21354e-05	0.00115199	1116	999	958	956	972	961	1048
N4bp1	0.242892	7.4036	1.34415e-06	9.98767e-05	5734	5068	4975	5314	4913	4928	5047
Vopp1	0.242871	6.31898	0.000276965	0.00977745	2487	2660	2271	2568	2176	2268	2531
Smim3	0.242732	4.9922	1.44692e-05	0.000793974	1084	952	930	945	913	899	1044
Tecr	0.241302	6.17115	2.66661e-05	0.001353	2408	2303	2007	2318	2068	1977	2243
Selenon	0.240917	6.47749	3.33789e-06	0.00022306	3074	2722	2522	2789	2447	2503	2909
Ddost	0.240679	7.76837	4.65924e-05	0.00219604	7176	7059	6083	6974	6269	5894	6906
Arhgdib	0.239768	8.98029	2.51224e-05	0.00128076	17057	16056	14020	16401	13909	14097	15921
Stxbp3-ps	0.23973	5.90136	5.51988e-05	0.00252237	1867	1831	1861	1852	1748	1657	1874
Acly	0.239334	9.32238	6.34305e-06	0.000384682	21712	20190	17862	19703	18049	17960	20720
Arhgap24	0.239311	4.81395	5.30718e-05	0.00244184	960	852	813	838	768	830	920
Vps36	0.239257	5.92805	6.03505e-06	0.000369852	2048	1828	1804	1768	1765	1777	1950
Got2	0.238435	5.43838	1.03388e-05	0.000595322	1476	1327	1246	1400	1184	1237	1354
Tmem256	0.237612	5.24224	7.50859e-05	0.00325801	1293	1169	1074	1177	1093	999	1249
Zfp36l1	0.237424	7.33199	6.12574e-05	0.00275364	5013	5151	4832	4903	4528	4522	5274
Pik3ap1	0.237389	8.07884	2.90981e-06	0.000198499	9456	8057	7775	8430	7847	7339	8645
Copz1	0.236791	7.31174	5.02099e-06	0.000314315	5486	4919	4452	5074	4422	4573	4876
Coa3	0.23635	4.82893	0.00026407	0.00940451	916	907	828	900	752	821	917
Dbi	0.236306	6.82027	7.92376e-07	6.25072e-05	3872	3359	3332	3443	3146	3306	3577
Atp5o	0.236298	6.13675	2.33315e-06	0.000162543	2363	2170	2040	2219	1954	1998	2221
Myadm	0.236114	7.86281	1.44147e-06	0.000106056	8057	6927	6787	7235	6336	6824	7364
Pygb	0.235807	6.27132	8.16208e-05	0.00350388	2649	2350	2224	2431	2115	2053	2628
Gm18588	0.235597	4.8107	3.25569e-05	0.00159766	939	855	827	867	810	813	852
Gatsl2	0.234282	5.1401	9.17833e-05	0.00385806	1127	1130	1034	1113	1015	988	1084
Ormdl2	0.234131	5.19954	0.000105734	0.0043606	1167	1187	1075	1149	1023	1063	1142
Ssr4	0.232809	6.58533	1.03497e-05	0.000595322	3266	2940	2781	3034	2568	2840	2999
Mgat4a	0.231608	7.93692	0.000215568	0.00794137	8325	7282	7332	7029	6721	7785	7598
Ugt1a7c	0.231483	6.37357	2.78373e-05	0.0014055	2721	2621	2412	2581	2227	2369	2705
Cdk14	0.230907	4.73168	7.09143e-05	0.00311827	905	776	806	811	741	778	831
Tor4a	0.230608	6.80389	0.000184676	0.0069597	3817	3555	3099	3664	3144	2950	3561
Mgst1	0.229919	8.63611	4.58594e-06	0.000291605	13985	12134	11218	12480	11183	11434	12247
Slc9a3r1	0.228844	6.52041	4.14617e-05	0.00197731	3070	2870	2660	2981	2621	2453	2876
Tma16	0.228643	5.21003	4.72582e-05	0.00221746	1199	1123	1141	1156	1050	1062	1133
Bmpr1a	0.227721	5.68979	0.000110449	0.00454434	1677	1611	1544	1487	1440	1507	1705
Cux1	0.226919	7.19543	3.47961e-06	0.00023194	5095	4428	4239	4468	4061	4332	4563
Pdia4	0.226289	6.76655	3.43628e-05	0.00168	3662	3470	3082	3506	2999	3081	3365
Tmod3	0.226044	7.84278	9.5552e-06	0.000553263	7686	7284	6563	7002	6364	6555	7384
Ergic1	0.22485	6.38893	9.6408e-05	0.00402344	3010	2540	2337	2628	2321	2268	2757
Gm14539	0.224586	4.92477	7.30855e-05	0.00318968	1014	920	915	908	858	900	940
Mmp14	0.22457	8.50192	5.72309e-05	0.00260614	13119	10660	10356	11373	10642	9757	11319
Pcyox1	0.224512	8.13101	4.75943e-05	0.00222924	9052	9053	8165	8569	7996	7756	9008
Susd6	0.224223	8.11619	2.91573e-06	0.000198644	9668	8513	7907	8574	7834	7820	8751
Irf2bpl	0.223851	5.95786	6.26305e-05	0.00280336	1995	1885	1944	1945	1742	1729	1972
Lpxn	0.223544	6.70467	7.23975e-05	0.00316492	3569	3299	2935	3231	2832	2887	3460
Rpn2	0.222557	8.46203	0.000242823	0.00877289	11807	11537	9785	11080	9802	9546	11515
Bscl2	0.222176	6.55991	4.69343e-05	0.00220621	3095	3004	2757	3020	2571	2658	2964
Ikzf1	0.220961	7.42707	3.09893e-05	0.00153207	5740	5546	4888	5257	4816	4855	5512
Ebp	0.220141	5.69431	8.78612e-05	0.00372003	1748	1646	1476	1668	1420	1439	1623
Cox7b	0.22012	5.83859	5.31107e-05	0.00244184	1915	1763	1701	1755	1573	1726	1733
Usp22	0.219919	6.03611	4.97717e-05	0.0023106	2319	2000	1864	2083	1876	1772	2062
Stard7	0.219796	5.99166	1.24545e-05	0.000702526	2150	1982	1853	1975	1762	1831	1984
Ndufb10	0.218833	5.50648	0.000119219	0.00485946	1618	1418	1250	1430	1258	1290	1417
Tram2	0.217792	5.27547	0.000129422	0.00520655	1260	1224	1157	1184	1074	1077	1261
Mboat7	0.217102	6.61493	8.22534e-05	0.00352099	3203	3159	2856	3051	2667	2773	3142
Glul	0.21704	8.87363	1.83516e-05	0.000976789	16513	14134	13598	13765	13183	13518	15162
Prelid1	0.217026	6.69098	5.17926e-05	0.00238751	3554	3228	2955	3347	2888	2824	3203
Nedd4	0.216909	5.01591	0.000270606	0.00958904	1078	1027	940	975	917	881	1065
Pla2g15	0.216836	8.27159	4.81791e-05	0.0022486	10485	9784	8841	9340	8587	8548	10211
Irf9	0.216646	6.57097	0.000102462	0.00423566	3215	3060	2681	2912	2741	2578	3048
Gm44250	0.216618	7.19964	0.000281491	0.00993057	5060	4254	4535	4156	4091	4438	4734
Dennd1a	0.216367	6.26823	0.000151336	0.00589379	2677	2434	2158	2401	2232	2050	2462
Leprot	0.216302	7.90644	1.64252e-05	0.000885826	8208	7482	6922	7231	6595	6820	7822
Cmtm6	0.215636	8.40201	6.67793e-06	0.00040174	11640	10539	9718	10402	9466	9566	10678
Mfsd6	0.214924	6.89939	9.25799e-05	0.00387602	3912	3609	3712	3533	3258	3483	3879
Nab1	0.214338	6.95939	5.48368e-05	0.0025102	4134	3796	3790	3626	3689	3568	3847
Cpne2	0.213507	6.14651	6.06583e-05	0.00273139	2568	2089	2041	2187	2023	1948	2238
Snx1	0.213444	7.35444	1.41434e-05	0.00078182	5605	5144	4693	5063	4520	4672	5139
Tspan14	0.212345	6.92297	4.54686e-05	0.00215274	4154	3861	3441	3796	3374	3366	3846
Gpcpd1	0.212131	7.11361	0.00012672	0.00512143	4506	4334	4204	3984	4024	4017	4361
Xylt2	0.212018	6.24909	0.0001769	0.00673438	2587	2290	2300	2219	2121	2106	2570
Flot2	0.211771	6.34093	9.2158e-05	0.00386452	2788	2597	2271	2542	2291	2256	2512
Zdhhc9	0.211606	7.09478	1.15334e-05	0.000658357	4698	4205	4005	4128	3754	3956	4352
Brip1os	0.210158	5.95452	4.5324e-05	0.00214784	2093	1898	1863	1893	1819	1749	1873
Fcgr3	0.209937	10.6005	0.000187251	0.00704159	55360	48777	42869	47133	43176	44899	48543
Ermp1	0.208981	5.62323	3.11705e-05	0.00153826	1707	1517	1436	1512	1368	1414	1538
Txndc5	0.207478	7.19518	4.08508e-05	0.0019535	5126	4545	4202	4658	4112	4048	4523
Slc26a2	0.206462	6.9244	4.00101e-05	0.00191855	4094	3833	3558	3608	3520	3472	3752
C3ar1	0.204794	9.94343	9.16751e-05	0.0038566	33240	30306	29606	28700	27388	29079	31156
Tor1aip2	0.204393	7.25626	1.64901e-05	0.000888146	5307	4727	4451	4614	4380	4286	4785
Gnai3	0.204251	8.67652	3.17082e-05	0.00156039	13735	12424	12545	12164	11454	11853	12869
G3bp2	0.204182	8.16574	2.9108e-05	0.00145704	9646	9005	8521	8545	8297	8110	8968
Mesd	0.203865	5.74098	0.000173987	0.00663749	1788	1712	1561	1688	1490	1471	1673
Synj1	0.203213	7.59883	0.000147861	0.00579719	6318	5936	6068	5728	5607	5437	6123
Mmp19	0.202981	6.59322	9.04013e-05	0.0038157	3386	2879	2890	2872	2609	2805	3125
Gsr	0.202945	8.07211	4.61841e-05	0.00217958	9151	8315	8023	7887	7453	7880	8566
Fto	0.201889	5.97698	0.000168591	0.00645555	2276	1935	1772	1940	1736	1798	1966
Ide	0.20166	7.0015	5.06505e-05	0.0023431	4395	3880	3870	3744	3585	3748	4048
Cab39l	0.201421	5.82332	0.000214869	0.0079226	1896	1741	1725	1653	1593	1689	1744
Clec4d	0.201207	10.4247	0.000138843	0.00550117	46509	41289	42413	40794	37671	40367	43445
Kif3b	0.200151	6.83893	8.48181e-05	0.00361159	3808	3600	3437	3489	3217	3342	3455
Ifnar2	0.199941	6.99698	2.93358e-05	0.00146704	4444	3950	3731	3943	3584	3531	4026
Pdia3	0.198974	9.73612	6.50705e-05	0.00289528	28469	26497	25866	26016	23989	24572	26014
Surf4	0.198772	8.51251	3.5071e-05	0.00170825	12980	11162	10575	11141	10128	10326	11512
Rab31	0.19706	8.52664	8.20483e-05	0.00351935	12996	11375	10699	11038	10050	10536	11898
Nus1	0.196205	7.74616	0.000247982	0.00894083	7251	6533	6596	6157	6065	6390	6677
Sec23b	0.195987	5.91862	0.000216302	0.00796279	2145	1897	1713	1872	1724	1682	1853
Arhgap1	0.195731	6.72136	0.000269796	0.00957915	3709	3331	2999	3213	2899	2898	3444
Hsd17b4	0.195711	6.9561	2.86714e-05	0.00143931	4335	3811	3661	3760	3462	3533	3884
Gmps	0.195544	5.80341	0.000152346	0.00592872	1914	1725	1667	1622	1594	1600	1764
Sec11a	0.195254	5.85317	0.000158993	0.00614283	1947	1825	1718	1713	1647	1617	1836
Ankrd50	0.19406	5.94741	0.000141401	0.00559408	2149	1867	1854	1816	1722	1743	1992
Scd2	0.193663	7.24111	9.20731e-05	0.00386452	5364	4433	4607	4636	4159	4335	4698
Scamp1	0.193154	7.35519	0.000250998	0.00901856	5719	5022	4845	4681	4547	4835	5218
Cdc42	0.1927	9.77734	0.000117611	0.00480511	31114	25899	26584	26619	24968	25023	26709
App	0.192688	10.6011	0.00016671	0.00640223	54459	48592	44896	47092	44233	42721	48984
AC134860.1	0.192674	6.73153	6.7953e-05	0.00300316	3749	3291	3082	3193	3006	3025	3290
Trappc9	0.192605	5.48119	0.000248419	0.00894685	1552	1370	1329	1416	1251	1216	1380
Gm10250	0.192198	6.40603	0.000202193	0.00753328	2986	2652	2441	2640	2298	2361	2698
Lman1	0.190851	7.34231	5.80766e-05	0.00263778	5559	4998	4891	4830	4561	4698	5007
Pdia6	0.190804	7.76497	0.000216561	0.00796674	7532	6898	6292	6910	5975	5965	6783
Abhd2	0.19015	6.41567	0.000166577	0.00640181	2983	2678	2476	2678	2331	2398	2647
Serp1	0.188968	8.53396	0.000135797	0.00539271	12406	11763	11112	11115	10350	10714	11422
Atp11a	0.188439	6.35222	0.000237112	0.00861404	2894	2386	2513	2470	2330	2320	2487
Ostc	0.187873	5.97126	0.000219524	0.00806442	2172	1908	1901	1969	1771	1757	1881
Osbpl9	0.186697	7.62687	0.000100402	0.00416692	6644	6174	6015	5969	5617	5493	6166
Wasf2	0.186489	8.39293	0.000208772	0.00773445	11660	10705	9717	10360	9291	9243	10669
Cd14	0.186021	10.1494	0.000197496	0.00738977	40037	34911	33531	35072	30838	31727	36033
Tmed10	0.184474	8.28726	8.11814e-05	0.00348788	10891	9607	9341	9349	8746	9024	9580
Chmp4b	0.18232	7.87671	0.000131903	0.005274	8253	7144	7077	7351	6606	6501	7153
Mgat5	0.182033	6.49569	0.000253034	0.00907929	3151	2779	2697	2621	2549	2608	2814
Ankfy1	0.181762	7.9942	9.04117e-05	0.0038157	8844	7849	7681	7621	7064	7308	7949
Calu	0.181061	8.37208	0.000187687	0.00705291	11445	10201	10029	9948	9123	9719	10093
Calm1	0.178538	9.41986	0.000233934	0.00851626	23954	20680	20946	21027	18770	19621	20955
Dram1	0.177947	7.86112	0.000214823	0.0079226	8027	7279	6951	7107	6581	6628	6943
R3hdm2	-0.180561	6.71223	0.000133697	0.00532544	4155	3760	3639	2843	2613	2618	2976
Camta2	-0.184662	6.591	0.000167092	0.00640753	4020	3389	3251	2631	2417	2423	2671
St6gal1	-0.186207	7.52125	0.000201395	0.00751041	7412	6642	6256	4907	4458	4622	5357
Tcirg1	-0.186249	8.06327	0.000261548	0.00934004	11138	9401	9078	7223	6965	6453	7507
Myh9	-0.188915	9.20305	0.000136577	0.00541549	24539	20318	20473	16165	14922	14958	15905
Rcbtb2	-0.18914	7.11811	0.000206634	0.00766065	5744	4843	4798	3607	3420	3612	3958
Inppl1	-0.189448	6.40648	0.000253977	0.00910351	3516	2878	2996	2258	2133	2094	2427
Cabin1	-0.189859	6.24242	0.000130671	0.0052435	3059	2688	2626	2105	1937	1865	2040
Tiparp	-0.190275	5.66451	0.000189603	0.0071198	1972	1820	1806	1351	1275	1283	1410
Flnb	-0.190908	7.90141	0.000171091	0.0065465	9647	8377	8450	6373	6186	6207	6317
Crlf3	-0.194208	5.62904	0.000177777	0.00676286	1977	1702	1795	1334	1233	1246	1371
Golga3	-0.196611	6.17938	0.000223082	0.00817796	3044	2568	2435	1981	1824	1869	1912
Ncor1	-0.198665	7.18077	6.57423e-05	0.00292269	5829	5091	5181	3900	3610	3800	3877
Ice1	-0.199154	6.01318	0.000148349	0.00580106	2679	2233	2259	1720	1665	1650	1717
Parp1	-0.199502	6.16689	5.43534e-05	0.00249024	2873	2539	2557	1943	1741	1803	2036
Ezr	-0.200134	6.01056	0.000155553	0.00603114	2718	2207	2241	1749	1557	1613	1830
Apobec1	-0.201542	8.46762	1.68151e-05	0.000903795	14681	12462	12263	9592	8950	8828	9695
Adgre5	-0.20157	8.13296	0.000193216	0.00724511	11422	10510	9298	7621	6940	6763	8103
Setd2	-0.20198	6.97687	8.53523e-05	0.00363138	5039	4383	4568	3308	3162	3296	3402
Ptpra	-0.202033	7.50964	0.00020538	0.00764116	7734	6087	6477	4812	4454	4697	5111
Arhgap45	-0.203436	7.80485	5.66284e-05	0.00258095	9047	8228	7606	5989	5616	5384	6427
Bhlhe40	-0.203448	7.306	0.000148402	0.00580106	6682	5717	5238	4192	3874	4160	4319
Atp6v0a1	-0.203932	7.42049	8.59386e-05	0.00365041	7132	5885	6062	4516	4112	4440	4856
P2rx7	-0.206879	7.68434	0.000222849	0.00817514	8506	6988	7431	5183	5110	5326	5871
Nfkbia	-0.207102	6.30669	6.23304e-05	0.00279469	3295	2805	2720	2239	1958	1911	2162
Ikbke	-0.207113	6.66192	0.000248943	0.00895698	4219	3544	3523	2881	2600	2347	2754
Nfx1	-0.207303	5.89237	0.000127801	0.00515717	2471	2076	2067	1567	1475	1574	1576
Zbtb38	-0.20759	5.29186	0.000133878	0.00532862	1573	1349	1430	1030	966	995	1092
Mnt	-0.2079	6.21025	2.90728e-05	0.00145667	3008	2707	2529	2025	1804	1820	2084
Als2	-0.208695	5.17806	0.000262158	0.00934967	1486	1278	1262	941	915	958	953
Tnfsf12	-0.209189	5.29533	0.000130363	0.00523637	1610	1446	1314	1031	1001	963	1096
Npc1	-0.209229	7.99733	8.91176e-05	0.00376714	10485	8813	9200	6501	6328	6692	7151
Zbtb18	-0.209526	5.794	0.000180788	0.00685258	2274	1936	1968	1436	1372	1489	1481
Wdr81	-0.209547	6.6741	3.9959e-05	0.00191785	4287	3629	3480	2693	2646	2504	2810
Akap10	-0.210019	6.24936	0.000174199	0.00663749	3161	2635	2686	1938	1900	2031	2056
Pcmtd1	-0.210469	6.00765	0.000124569	0.00505134	2573	2245	2343	1645	1639	1676	1740
Tnpo2	-0.210989	5.88777	5.9094e-05	0.00267243	2470	2135	1999	1557	1438	1488	1691
Tsc1	-0.2111	5.66305	0.000129413	0.00520655	2124	1739	1786	1292	1260	1307	1418
Gm14681	-0.21227	6.4757	0.000121282	0.00493203	3353	3293	3249	2412	2191	2267	2405
Arfgef1	-0.212619	7.37229	0.000214908	0.0079226	6624	5736	6113	4250	4074	4462	4474
Lrp6	-0.214417	7.45115	0.000126662	0.00512143	7072	6121	6342	4406	4276	4667	4879
Ankrd11	-0.214437	6.95521	5.86769e-05	0.00266044	5025	4238	4585	3461	3053	3110	3307
Herpud1	-0.2148	5.76193	0.000228931	0.00837481	2250	1943	1865	1542	1280	1276	1560
Cep250	-0.214903	5.51526	5.23047e-05	0.002409	1947	1585	1576	1236	1131	1147	1244
Mllt6	-0.215201	6.35424	2.23067e-05	0.00115746	3457	2858	2832	2187	2063	1987	2285
Zfyve26	-0.216117	5.79105	0.000187193	0.00704159	2368	1857	1965	1469	1333	1447	1510
Lasp1	-0.216123	8.28133	5.05015e-05	0.00233947	13501	10755	10627	8576	7701	7575	8592
Acox3	-0.216219	7.26442	1.65802e-05	0.00089208	6287	5372	5523	3947	3875	3848	4344
Trio	-0.216616	6.12171	7.20622e-05	0.00315816	2826	2470	2478	1868	1618	1842	1919
Ddx17	-0.218308	7.5084	4.87442e-05	0.00226892	7439	6202	6720	4743	4519	4740	4940
Shprh	-0.218371	5.47611	1.91613e-05	0.00101431	1839	1556	1576	1193	1122	1088	1222
Lyz1	-0.220049	11.5509	0.000128476	0.00517643	130926	101835	104296	81244	74427	76290	80308
Arid4a	-0.220477	5.99686	9.78858e-05	0.00407863	2530	2252	2348	1706	1606	1671	1644
Mtdh	-0.220627	7.40057	8.28198e-05	0.0035351	7102	5674	6157	4428	4149	4441	4545
Ccng2	-0.221375	6.0064	1.27729e-05	0.000717634	2537	2327	2316	1673	1616	1619	1767
Fam193a	-0.221676	5.29689	7.58771e-05	0.00328962	1649	1359	1388	1023	968	1030	1055
Klhl24	-0.221704	7.66806	2.66685e-05	0.001353	8312	7150	7315	5144	5117	5325	5543
Acin1	-0.222907	6.35313	5.13747e-05	0.00237451	3236	2877	3025	2232	2024	2110	2118
Phka2	-0.223573	5.28138	6.09541e-05	0.00274236	1623	1341	1387	991	960	988	1093
Zfp646	-0.223768	5.90132	2.146e-05	0.00112128	2540	2146	2015	1617	1507	1475	1603
Jmy	-0.223964	5.33313	0.000206336	0.00766065	1617	1402	1485	1001	990	1059	1127
Ehmt1	-0.224189	5.19717	2.68566e-05	0.00135955	1519	1288	1297	1001	880	900	1024
Mpp6	-0.224311	5.36378	6.38229e-05	0.00284944	1647	1487	1468	1098	976	1095	1098
Esco1	-0.226312	5.47053	5.75834e-05	0.00261832	1823	1545	1596	1127	1108	1166	1189
Zkscan17	-0.226445	5.40082	5.40419e-05	0.00247813	1755	1576	1403	1154	1030	1013	1184
Lrrk2	-0.226588	6.76961	6.42323e-05	0.00286478	4503	3786	3949	2840	2609	2941	2924
Ucp2	-0.226642	10.6545	9.21023e-05	0.00386452	70537	57167	53861	44247	38293	41088	43906
Baz2b	-0.226685	6.08532	0.000148948	0.00581373	2656	2344	2593	1775	1724	1740	1795
Clec4e	-0.227012	9.33154	1.56066e-05	0.0008484	26712	22539	23116	18103	16130	15829	16849
Slc44a2	-0.227061	6.53895	4.58518e-05	0.00216893	3875	3504	3061	2541	2305	2213	2596
R3hdm1	-0.227497	5.75899	1.03302e-05	0.000595322	2185	1913	1966	1423	1338	1392	1456
Heca	-0.227518	6.46395	2.14864e-05	0.00112155	3566	3163	3165	2244	2276	2278	2345
Prrc2b	-0.227627	7.04989	9.12324e-06	0.000531183	5574	4612	4698	3588	3280	3403	3469
Mapkapk3	-0.228545	5.97166	6.37701e-05	0.00284944	2697	2147	2206	1724	1514	1622	1641
Sh2b1	-0.229117	4.70476	0.000100738	0.00417757	1066	951	901	691	617	646	743
Sirpa	-0.2292	10.5106	2.27016e-05	0.00117338	63065	50154	51114	38392	35729	37071	40237
Anxa4	-0.229256	8.2293	9.52128e-05	0.0039799	13340	10149	10349	8017	7551	7621	7927
Rnf166	-0.229314	5.33942	6.18885e-05	0.00277946	1746	1419	1381	1053	976	1008	1156
Hmga1	-0.229366	5.60692	4.48563e-05	0.00212759	2048	1644	1776	1321	1199	1168	1362
Pan3	-0.229462	5.8739	0.000231018	0.00842766	2264	2069	2227	1458	1504	1500	1606
Zc3h4	-0.229805	6.06018	5.83754e-06	0.000361122	2799	2327	2367	1833	1631	1656	1794
Pcf11	-0.230044	6.01186	5.05274e-05	0.00233947	2533	2278	2415	1637	1638	1647	1756
Arl11	-0.230318	5.96264	0.000143639	0.00565868	2719	2162	2135	1664	1430	1588	1784
Wsb1	-0.230437	6.57074	7.2264e-05	0.00316305	3835	3378	3452	2322	2427	2480	2609
Slf2	-0.231481	6.40911	4.84367e-05	0.0022571	3449	3004	3086	2132	2082	2275	2304
Tfeb	-0.231522	5.00873	0.000157181	0.00608855	1387	1084	1143	886	762	790	892
Clcn7	-0.231554	8.19995	2.97214e-05	0.00148068	12669	10507	9965	8152	7551	7067	7712
Ncoa6	-0.231696	6.54068	2.4017e-05	0.00123279	3799	3214	3440	2400	2284	2442	2510
Senp2	-0.232183	6.25759	4.44272e-05	0.00210915	3196	2600	2802	1980	1828	2007	2105
Rffl	-0.23256	5.8665	4.26257e-06	0.000275722	2396	2098	2057	1526	1432	1507	1569
Eif4a2	-0.23261	7.73263	4.34309e-06	0.000278867	8465	7691	7730	5428	5233	5389	5992
Atp6v1c1	-0.232928	7.19016	4.60986e-05	0.00217864	6186	4912	5340	3711	3610	3794	4003
Rin3	-0.233112	6.51547	7.38493e-05	0.00321499	3966	3291	3052	2468	2223	2146	2650
Ranbp10	-0.233378	5.91606	1.52501e-05	0.000832471	2555	2088	2147	1545	1508	1487	1708
Ilf3	-0.23404	5.54573	1.30754e-05	0.00073048	1927	1646	1673	1286	1178	1095	1272
Grk5	-0.234848	5.92249	1.41121e-05	0.000780915	2567	2193	2066	1607	1422	1529	1719
Blvra	-0.234957	6.15793	5.34499e-06	0.000332219	3008	2470	2557	1959	1750	1726	1955
Odf2	-0.235163	5.52848	2.59404e-05	0.00131989	1920	1636	1631	1194	1219	1102	1252
Rbm25	-0.236357	6.28393	7.48748e-05	0.00325423	3100	2691	2960	2004	1971	2026	2045
Nipbl	-0.236539	7.32089	6.64349e-05	0.00294849	6388	5564	6023	4128	3974	4257	4160
Ubr4	-0.236559	7.28165	4.77628e-05	0.00223514	6359	5370	5781	4271	3852	4033	3926
Lrrcc1	-0.236921	4.73926	0.000157265	0.00608855	1118	911	969	683	676	685	707
Dennd4c	-0.23695	6.96526	2.9705e-05	0.00148068	5088	4324	4647	3170	3012	3294	3443
Tpra1	-0.238874	5.16076	9.76148e-06	0.000564584	1496	1309	1219	951	861	884	995
Adssl1	-0.238968	6.49873	2.44084e-05	0.00124921	3956	3070	3185	2422	2140	2271	2518
Ylpm1	-0.240223	5.36533	0.000148348	0.00580106	1616	1467	1545	1065	1035	1095	1049
Arid1b	-0.240293	6.22191	4.77226e-06	0.000302352	3132	2587	2695	2063	1857	1789	2001
Znrf1	-0.240915	5.41842	3.69359e-05	0.00179243	1762	1475	1575	1062	1092	1071	1182
Zc3h12a	-0.241196	4.66617	0.000211569	0.00783253	1012	903	934	663	671	624	652
Fbxo9	-0.241967	4.61249	0.000167017	0.00640753	1005	856	887	615	611	641	647
Myo1f	-0.24218	9.03855	1.39172e-05	0.000771758	23332	18085	18157	14118	12942	13125	14160
Ttll4	-0.24232	4.56073	0.000270301	0.00958738	933	861	854	587	602	615	620
Usp31	-0.242736	5.18277	1.29079e-05	0.000723704	1487	1317	1284	923	894	881	1045
Kmt2b	-0.243193	5.73225	3.87752e-06	0.000252998	2168	1961	1860	1462	1333	1308	1375
Mef2c	-0.243267	5.97316	8.66642e-07	6.73528e-05	2583	2315	2185	1703	1523	1530	1726
Tcp11l2	-0.243276	6.26992	3.79017e-06	0.000248847	3140	2856	2704	2018	1945	1812	2191
Hipk2	-0.243526	7.18086	2.81112e-05	0.00141661	5991	5198	5190	3854	3301	3907	3916
Actn1	-0.243638	6.38672	9.06935e-05	0.00382144	3762	2836	2877	2332	2000	2019	2290
H2-DMb1	-0.244049	6.35472	4.26472e-05	0.002032	3428	3087	2728	2350	2002	1942	2153
Akt3	-0.244359	6.46086	8.57654e-05	0.003646	3669	3027	3246	2236	2139	2395	2302
Sltm	-0.244571	5.25461	6.42759e-05	0.00286478	1502	1330	1460	1007	950	975	995
Nuak1	-0.244963	5.97514	0.000122385	0.00497302	2778	2120	2218	1570	1516	1588	1812
Klf9	-0.245977	5.89487	2.17203e-05	0.00113263	2413	2096	2199	1473	1487	1555	1608
Ncoa4	-0.246877	5.05703	0.000159112	0.00614283	1468	1181	1113	910	756	846	914
Pdgfb	-0.247117	5.59857	0.000254056	0.00910351	2192	1589	1706	1239	1229	1213	1303
Hnrnpll	-0.247311	6.56296	9.98928e-05	0.00415236	3937	3191	3554	2348	2249	2502	2641
Gm5900	-0.247361	4.53997	0.000269763	0.00957915	978	832	810	573	601	603	608
Tmem245	-0.247411	5.24808	0.000256384	0.00916812	1480	1329	1466	965	912	1020	1008
Clip1	-0.247504	6.70468	7.71307e-06	0.00045514	4418	3580	3799	2715	2714	2555	2756
9930021J03Rik	-0.247635	5.50424	0.000259695	0.0092802	1816	1603	1695	1113	1097	1252	1201
Flcn	-0.248739	6.27393	1.41598e-05	0.000781905	3305	2822	2632	1993	1840	1878	2268
Adap2	-0.248867	6.18896	2.38947e-05	0.00122771	3137	2425	2693	1907	1832	1828	1940
Gm20056	-0.248893	4.51939	0.000143514	0.00565868	969	827	789	652	546	560	596
Mga	-0.24901	6.78088	4.75477e-05	0.00222905	4400	3786	4226	2871	2700	2895	2848
Tnrc6c	-0.249176	5.58978	2.13343e-06	0.000149622	1955	1723	1756	1320	1165	1209	1259
Pdcd4	-0.249487	5.60295	2.0217e-05	0.00106483	1926	1800	1754	1242	1154	1300	1299
Adi1	-0.249735	4.81171	6.70555e-05	0.002971	1100	1050	1011	700	671	722	790
Nedd4l	-0.249814	4.69155	7.72431e-05	0.00333506	1025	912	971	694	660	617	680
Fnip1	-0.250731	7.23406	5.89521e-05	0.00266831	6215	5168	5649	3676	3950	3825	4027
Snx25	-0.251424	4.57394	0.000181376	0.00686988	993	851	842	691	566	578	608
Rufy3	-0.251479	5.42657	0.00010735	0.00442378	1736	1498	1619	1115	1140	1081	1075
Arid5b	-0.251489	6.72485	1.9421e-05	0.00102702	4200	3701	4045	2700	2632	2752	2790
Tec	-0.251556	5.67293	3.09752e-06	0.000209939	2131	1786	1851	1312	1212	1305	1416
Pnpla7	-0.251592	6.73546	7.36894e-06	0.000438285	4576	3849	3656	2681	2625	2582	3087
Sfswap	-0.252097	4.89222	4.29663e-05	0.00204349	1163	1075	1107	812	739	739	755
Iqsec1	-0.252249	5.69228	6.76458e-06	0.000405558	2240	1821	1796	1433	1214	1290	1380
Arl5c	-0.253393	5.91153	0.000113384	0.00465415	2524	2182	2109	1698	1559	1307	1628
Evl	-0.253884	6.72727	1.97848e-06	0.000140827	4439	3826	3743	2936	2679	2445	2843
Mtss1	-0.254049	6.87657	4.26936e-06	0.000275821	4960	4042	4318	3014	2806	3059	3203
Snx27	-0.254104	7.0401	3.01158e-05	0.00149606	5565	4567	4791	3327	3054	3546	3605
Mfsd7b	-0.254359	6.0581	2.86564e-05	0.00143931	2893	2228	2435	1800	1554	1711	1783
Nfe2l2	-0.254392	8.88463	8.30026e-05	0.00353845	20923	15685	17143	12249	11724	12410	12194
Tubgcp4	-0.254861	5.57134	4.77039e-06	0.000302352	1943	1670	1763	1253	1135	1238	1253
Ckap4	-0.255093	5.61021	5.88664e-05	0.00266673	2179	1701	1665	1319	1109	1219	1374
Atp2b1	-0.255796	8.40306	3.04697e-06	0.000207048	13752	12154	12459	8318	8543	8620	9310
Gse1	-0.256311	5.86956	1.10182e-06	8.36472e-05	2517	2108	2008	1563	1386	1452	1605
Dgkz	-0.257498	8.03883	3.7923e-07	3.2377e-05	11244	9633	9020	6698	6489	6605	7237
Safb2	-0.257501	5.40705	1.13951e-05	0.000651172	1774	1434	1596	1106	1014	1075	1156
Pkp4	-0.258652	5.12005	1.58065e-05	0.000856861	1493	1208	1240	879	846	908	927
Pacs2	-0.258819	6.76122	5.57126e-07	4.55948e-05	4712	3822	3800	2804	2658	2664	3016
Zcchc2	-0.258975	6.1774	5.02287e-07	4.14953e-05	3025	2590	2595	1840	1836	1818	1926
Gigyf1	-0.259243	5.12219	1.54496e-05	0.000841609	1478	1193	1275	901	871	816	981
Hivep1	-0.259277	5.77642	2.13724e-06	0.00014969	2273	1911	2028	1451	1369	1383	1413
Gtf2h1	-0.259601	5.49228	3.18246e-06	0.000214312	1861	1574	1664	1148	1152	1120	1189
Dpep2	-0.259608	8.36092	1.06842e-05	0.00061322	14484	12159	10824	8964	7825	7828	9211
Smg1	-0.259667	7.61783	0.000121084	0.00492782	7971	6761	7546	5049	4783	5352	4950
Brd1	-0.261942	6.1797	1.09016e-06	8.28822e-05	3019	2504	2706	1907	1830	1745	1948
Ptpn22	-0.262181	4.91242	0.000160663	0.00619722	1271	1086	1057	874	728	657	826
Specc1	-0.262957	5.88913	0.000274792	0.00971381	2587	1935	2218	1454	1406	1589	1617
Srpk1	-0.262982	4.44961	2.84861e-05	0.00143274	869	791	809	566	537	543	584
Numa1	-0.263	6.91972	6.29615e-08	6.52746e-06	5029	4357	4375	3256	3016	2859	3291
Tfrc	-0.263398	7.07309	0.000182656	0.00690343	6122	4331	4913	3412	3214	3450	3732
Dtnbp1	-0.264757	5.98087	9.0613e-06	0.00052875	2829	2163	2206	1661	1534	1604	1665
Prkch	-0.266266	5.86077	6.39161e-06	0.000387179	2365	2085	2149	1422	1411	1428	1688
Tnrc6a	-0.266334	6.05621	0.000231614	0.00844353	2670	2263	2618	1632	1755	1706	1702
Ipo13	-0.266357	5.34538	3.93951e-05	0.00189773	1842	1450	1342	1092	963	977	1128
Zfp638	-0.267036	6.3868	1.78031e-05	0.000951051	3470	2992	3056	2060	2046	2272	2172
Gnl3	-0.267388	4.44162	0.000229785	0.00839437	912	747	804	622	520	532	541
Iqgap2	-0.268395	8.02781	3.59042e-07	3.09277e-05	10638	9173	9893	6676	6529	6498	7014
Galnt7	-0.268556	6.13075	5.05026e-05	0.00233947	2963	2397	2617	1705	1702	1892	1857
D430042O09Rik	-0.268594	4.38083	0.000130162	0.0052323	886	789	689	523	527	502	570
Asxl2	-0.269227	6.36968	3.46506e-05	0.00169147	3414	2918	3078	1995	2104	2205	2135
Zmynd8	-0.269517	6.62034	6.94075e-07	5.54193e-05	3972	3613	3606	2671	2471	2445	2468
Nbn	-0.270036	4.20924	0.000269887	0.00957915	743	672	679	481	427	497	476
Plekho1	-0.270694	6.4705	2.0819e-05	0.0010893	4043	3060	3041	2473	2087	2172	2341
Gsn	-0.271355	5.91615	9.85117e-05	0.00410145	2814	2071	2026	1634	1409	1445	1689
Mink1	-0.271581	6.62168	4.60819e-08	4.94358e-06	4159	3498	3573	2615	2474	2353	2625
Capn15	-0.271986	4.14034	0.000183557	0.00692252	753	614	634	471	451	402	469
Hectd4	-0.27219	5.02729	7.65308e-06	0.000452619	1401	1116	1195	858	753	826	889
Nck1	-0.272235	6.22475	2.56439e-06	0.000177057	3266	2551	2721	1936	1822	1922	1955
Clec5a	-0.272258	6.27549	1.60438e-05	0.000866777	3337	2751	2753	2028	1826	2101	1949
Dhps	-0.272274	4.07098	0.000266869	0.00949131	657	643	602	460	423	388	437
Rras2	-0.273158	5.44657	1.63594e-06	0.00011911	1864	1485	1620	1158	1041	1088	1162
Taf4	-0.2734	4.78227	2.28522e-05	0.00117992	1094	988	1041	696	638	715	753
C2cd3	-0.274604	5.13787	6.28605e-06	0.000381666	1505	1311	1197	922	804	916	946
Dync1h1	-0.275093	8.52775	6.7364e-06	0.00040433	15259	12810	14065	9248	9243	9668	9497
Zfp335	-0.276129	4.36118	2.21867e-05	0.00115351	870	746	721	561	506	477	545
Adgre4	-0.276225	7.27648	4.70039e-06	0.00029852	6158	6048	5473	4203	3934	3474	4237
Rock2	-0.276381	6.37332	2.56512e-06	0.000177057	3350	2929	3169	2073	2051	2147	2178
Il27ra	-0.27663	4.57441	9.23712e-05	0.00387037	1047	883	786	665	544	583	632
Gadd45a	-0.276643	3.93863	0.000179587	0.00682184	618	541	579	403	360	384	408
Zfp236	-0.277807	5.49406	8.46435e-08	8.53907e-06	1902	1594	1646	1165	1096	1122	1207
Pik3cb	-0.27797	6.23167	1.96459e-05	0.00103787	3275	2542	2778	1842	1829	1990	1992
Prrc2c	-0.278101	7.33081	1.2052e-05	0.0006835	6401	5644	6312	4073	4034	4170	4127
Hsph1	-0.278372	5.29941	2.04782e-05	0.00107427	1750	1375	1377	1072	885	1021	1032
Fbxw4	-0.278668	4.99324	2.08531e-06	0.000146836	1377	1165	1093	810	802	756	872
Slc12a2	-0.278696	4.17453	5.85865e-05	0.00265864	750	630	672	458	430	448	496
Smc2	-0.278942	3.99563	0.000145359	0.0057162	670	552	590	420	390	399	407
Sept11	-0.279787	6.58088	1.12894e-06	8.54589e-05	4197	3376	3393	2503	2204	2498	2554
Gon4l	-0.2809	4.49994	1.48853e-05	0.000815101	952	845	781	594	524	585	593
Ado	-0.280935	5.81622	1.0823e-05	0.000620506	2426	1936	2082	1456	1279	1502	1498
Plin2	-0.280995	8.31598	7.15059e-08	7.28375e-06	14062	11334	11181	8342	7592	7753	8851
Kmt5a	-0.281118	6.16292	4.94755e-05	0.00229888	3220	2355	2639	1851	1700	1889	1851
Slc16a10	-0.281354	6.91582	3.54893e-06	0.000236261	5343	4064	4439	3161	2866	3114	3160
Apc	-0.281596	6.45048	2.10503e-06	0.000147828	3531	3076	3378	2210	2117	2271	2303
Phf20l1	-0.281611	5.99315	3.36249e-06	0.000224418	2650	2187	2440	1612	1590	1629	1646
Myo9b	-0.281629	8.23697	3.65381e-06	0.000241709	13603	10316	10745	7961	7182	7791	7817
Samd8	-0.282091	6.93095	7.11575e-05	0.00312634	5238	4090	4647	2960	2970	3305	3175
Pmaip1	-0.282609	4.47535	0.000143681	0.00565868	886	778	866	632	538	517	570
Plcg1	-0.282911	4.54412	4.84472e-05	0.0022571	1022	820	822	624	518	564	664
Daglb	-0.283223	6.87924	1.89877e-08	2.19399e-06	5144	4162	4197	3123	2862	2849	3161
Dvl2	-0.283238	4.32775	8.64578e-05	0.00366905	850	685	753	492	500	484	559
Plaur	-0.283356	7.17706	3.9216e-05	0.00189084	6521	5011	5096	3865	3342	3899	3621
Itga4	-0.283633	8.83708	1.75468e-08	2.03647e-06	18362	17112	16846	11667	11426	11337	12157
Rnf157	-0.283773	4.40989	0.000109099	0.00449232	943	756	729	603	508	509	535
Dopey2	-0.283903	5.77665	3.10215e-06	0.000209982	2441	1899	1945	1427	1392	1362	1388
Fnip2	-0.284074	7.52547	1.00692e-05	0.000581101	8087	6289	6774	4386	4665	4640	5059
Nlrc3	-0.284619	5.18652	9.2176e-07	7.10053e-05	1473	1318	1365	970	825	895	1012
Ephx1	-0.284885	7.56419	4.40668e-09	5.86727e-07	8044	7118	6549	5056	4527	4604	5099
Utrn	-0.285123	5.6637	2.80407e-05	0.00141441	2092	1773	1929	1316	1221	1367	1239
Tmem38b	-0.285295	5.68006	1.55143e-07	1.48033e-05	2232	1807	1835	1330	1281	1264	1333
Cnst	-0.285826	5.16267	1.508e-07	1.44358e-05	1522	1271	1303	924	866	900	945
Zfp142	-0.285998	4.274	3.48646e-05	0.00169978	828	690	689	511	490	472	484
Chd3	-0.286719	6.08329	8.80848e-07	6.82547e-05	2659	2499	2587	1859	1646	1561	1833
Crebbp	-0.287154	5.57762	9.29052e-07	7.14621e-05	1945	1707	1807	1260	1227	1153	1205
Micall1	-0.288318	4.81737	3.07072e-06	0.000208392	1164	1026	1031	765	655	726	710
Aebp2	-0.288774	6.12492	7.26882e-06	0.000432821	3075	2348	2591	1725	1740	1794	1821
Nat8l	-0.289229	4.69283	2.27032e-05	0.00117338	1129	937	895	643	619	602	758
9930111J21Rik2	-0.289252	6.19515	1.60033e-06	0.000117088	2886	2670	2822	1980	1858	1748	1852
Ank	-0.289685	7.48655	5.54527e-08	5.81202e-06	7591	6595	6413	4491	4173	4616	4958
Rai1	-0.290243	4.06768	0.000201436	0.00751041	698	564	650	450	389	396	460
Atp1a3	-0.291021	8.64107	4.98986e-08	5.29885e-06	17594	14802	13597	10766	9614	9475	10774
Atp8b4	-0.2929	5.48394	8.17621e-07	6.44017e-05	1850	1598	1680	1114	1067	1177	1173
Leng8	-0.293014	5.35519	0.000134261	0.00533979	1551	1415	1706	1058	983	1011	1095
Fgd4	-0.293364	7.52637	3.95057e-06	0.000257125	7936	6412	6864	4401	4540	4855	4897
Luc7l3	-0.293837	5.45247	7.03639e-05	0.00309666	1707	1525	1774	1062	1083	1134	1151
Crebrf	-0.293876	6.74092	1.68287e-08	1.96182e-06	4323	3944	4004	2698	2533	2663	2964
Tcf20	-0.294755	5.96297	4.54784e-08	4.89888e-06	2624	2235	2304	1545	1560	1560	1652
Slc27a1	-0.294791	4.67487	1.82448e-05	0.000973657	1119	864	946	671	575	644	693
Fcrls	-0.294817	4.52281	1.16878e-05	0.000666446	1004	812	819	632	543	521	629
Bicd2	-0.294897	5.37501	1.28768e-06	9.62258e-05	1750	1408	1602	1075	1027	1011	1087
Nasp	-0.294934	4.89401	7.56533e-06	0.000448948	1256	1025	1126	744	711	779	770
Acss1	-0.295644	3.98766	0.000274462	0.00970871	633	607	570	458	365	352	426
Kif13b	-0.296226	6.65604	3.31396e-09	4.52726e-07	4098	3790	3694	2540	2475	2513	2692
Slc45a4	-0.296322	5.8489	7.52862e-08	7.63915e-06	2474	2042	2111	1505	1405	1322	1612
Trrap	-0.296526	6.80599	1.14634e-06	8.66512e-05	4771	3812	4291	2799	2672	2893	2974
Lpcat1	-0.296562	5.56288	3.55947e-06	0.000236662	2163	1610	1674	1254	1116	1182	1233
Tfdp2	-0.296639	4.49846	8.43756e-07	6.5867e-05	939	843	806	575	543	548	616
Rell1	-0.297037	5.89191	3.63994e-07	3.13029e-05	2515	2050	2259	1492	1461	1503	1552
Sun2	-0.299134	6.78268	4.46578e-08	4.8403e-06	4871	4090	3747	2884	2597	2634	3051
Prkcd	-0.299139	8.03329	1.77807e-07	1.67161e-05	11840	9001	9440	6818	6446	6436	6849
Map4k3	-0.300013	5.66694	4.32333e-06	0.000278279	2228	1730	1893	1251	1238	1330	1312
Gabarapl1	-0.300698	6.79499	4.85282e-08	5.16916e-06	4899	3929	3990	2820	2575	2796	3058
Brpf3	-0.300819	4.51912	1.74377e-05	0.000932479	938	817	872	561	598	536	615
Ifrd1	-0.301158	4.94814	0.000237913	0.00862404	1355	996	1199	757	695	819	844
Pomk	-0.301618	5.87946	9.0735e-07	6.9998e-05	2583	1989	2214	1480	1389	1453	1633
Zfp512b	-0.30191	3.9499	5.17436e-05	0.00238751	609	585	572	422	370	362	400
Fgd6	-0.302866	6.45802	5.87389e-09	7.60836e-07	3577	3196	3343	2285	2102	2205	2297
Syne3	-0.303034	4.7887	3.66802e-06	0.000242196	1161	1041	974	735	597	705	752
Ermard	-0.304709	4.36257	4.357e-05	0.00207033	907	707	751	556	479	459	579
Zfp318	-0.305846	5.35226	3.85432e-06	0.000251798	1635	1465	1594	1063	979	1066	1007
Tecpr1	-0.305957	5.31329	5.22929e-07	4.29301e-05	1678	1469	1433	1103	945	873	1096
Pdp1	-0.306092	4.09863	0.000143899	0.00566303	734	574	658	436	426	384	476
Kif21b	-0.306198	6.00062	1.34949e-09	2.02265e-07	2705	2442	2239	1697	1527	1550	1693
Srrm2	-0.306901	7.70419	1.59746e-06	0.000117041	8377	7429	8226	5174	5282	5306	5283
Creg2	-0.307615	4.01497	0.000276602	0.00977123	708	544	605	377	395	417	432
Snx30	-0.309602	6.29324	2.3618e-08	2.65875e-06	3328	2818	2913	1895	1915	1973	2125
Gpr137b	-0.309916	5.55938	3.00132e-08	3.32868e-06	1976	1667	1795	1176	1159	1169	1245
Pnisr	-0.309985	4.89609	6.78607e-05	0.0030016	1152	1042	1224	717	735	739	803
Nrp2	-0.310831	7.69704	4.22842e-06	0.00027385	9387	6849	7836	5297	5127	5243	5258
Snx7	-0.310878	4.43163	1.34238e-05	0.000747557	946	755	785	540	514	565	546
Fnbp4	-0.311477	4.9833	8.7832e-06	0.000514239	1261	1121	1256	813	819	753	793
Ahrr	-0.311687	5.44449	1.14913e-06	8.67367e-05	1866	1667	1498	1144	943	1121	1180
Plekhn1	-0.311976	4.51382	5.62005e-07	4.58511e-05	963	811	856	604	556	542	592
Tpr	-0.31244	7.72442	2.28936e-07	2.09229e-05	8858	7441	8164	5442	5160	5460	5247
Smurf1	-0.313371	6.20165	5.32462e-08	5.6202e-06	3296	2565	2670	1894	1796	1839	1881
Gm45606	-0.313427	4.06279	7.13944e-05	0.00313412	766	570	591	434	386	405	450
Ncor2	-0.313918	6.5863	6.67725e-08	6.86827e-06	4224	3357	3555	2635	2320	2328	2399
Slc38a6	-0.314066	5.36053	7.22944e-05	0.00316305	1711	1368	1661	988	970	1100	1069
Ltbp3	-0.314179	6.40689	7.74532e-05	0.00334138	4034	2831	3004	2125	1895	2266	2260
Bdp1	-0.314396	5.70234	5.60579e-07	4.5806e-05	2141	1828	2041	1302	1311	1301	1319
Arhgap17	-0.315911	6.90529	6.19897e-11	1.16975e-08	5046	4332	4502	3108	2892	2924	3151
Cdc37l1	-0.317087	4.70851	5.9837e-05	0.00269904	1106	900	1011	640	614	716	648
Igf1	-0.31712	9.19221	0.000111391	0.00457591	27030	19214	21870	13783	13742	15905	15442
Mbtd1	-0.317957	5.57368	5.59204e-09	7.27923e-07	2099	1698	1722	1205	1174	1164	1241
Smc4	-0.318994	5.56158	2.02013e-09	2.9034e-07	1942	1732	1786	1199	1132	1181	1230
Ptms	-0.319803	5.97194	2.26491e-07	2.07356e-05	2845	2230	2219	1713	1504	1406	1694
Zc3h12c	-0.320304	4.9843	0.000165595	0.00637341	1419	1051	1198	753	769	868	776
Med13l	-0.321888	5.84495	2.08324e-09	2.96969e-07	2508	2021	2141	1467	1403	1369	1533
Rnf144b	-0.322197	7.24533	2.61342e-07	2.34755e-05	6273	5761	5568	3590	3479	3924	4266
Myo9a	-0.322285	6.1053	2.06318e-06	0.000145555	2978	2335	2676	1637	1671	1770	1829
Vcl	-0.32295	6.04777	6.92026e-08	7.0766e-06	2875	2289	2516	1682	1567	1696	1692
Prkcb	-0.322953	7.26764	1.12573e-07	1.11005e-05	6887	5377	5674	3861	3580	4025	4014
Acp5	-0.323212	6.31356	2.10201e-06	0.000147814	3746	2826	2704	2187	1816	1877	2119
Pcnx	-0.323604	6.71234	1.29637e-08	1.54209e-06	4628	3710	3859	2563	2498	2669	2799
Hal	-0.323685	4.61111	0.000206516	0.00766065	1103	847	883	549	548	641	707
Vps13c	-0.323695	7.64011	3.61811e-06	0.000239952	8547	6746	7888	4904	4660	5288	5179
Trim37	-0.323787	4.2049	1.5473e-05	0.000842012	768	643	717	453	427	447	516
Traf5	-0.324192	4.15192	6.49502e-06	0.00039299	792	634	630	474	431	419	451
Smap2	-0.324834	7.73346	3.17402e-12	7.54631e-10	9014	7959	7770	5523	5110	5241	5507
Kitl	-0.325366	4.60691	1.10753e-07	1.09416e-05	1048	876	897	619	602	561	655
Fam219a	-0.326366	5.97929	1.85673e-10	3.18308e-08	2701	2284	2344	1647	1534	1457	1692
Zmiz1	-0.32867	7.58362	3.95605e-07	3.35809e-05	8993	6532	6905	4935	4509	4811	4991
Ttc3	-0.329667	5.354	1.29124e-08	1.53949e-06	1788	1443	1523	1021	963	1038	1068
Herc1	-0.330493	7.13235	4.84854e-07	4.02452e-05	5981	4866	5487	3501	3277	3713	3558
Slc25a37	-0.33097	6.35892	1.54279e-05	0.000841301	3511	2746	3293	1968	2123	2073	2038
Paox	-0.331067	3.68295	0.000161502	0.00622501	548	436	499	301	310	315	350
Trpm4	-0.331208	3.80951	2.21311e-05	0.00115199	567	516	535	348	337	320	390
Sec22c	-0.33162	4.94351	1.25335e-08	1.50457e-06	1377	1112	1090	789	729	744	812
Aph1c	-0.332202	5.63613	1.27897e-08	1.52833e-06	2096	1819	1867	1204	1152	1209	1413
Cbx7	-0.332588	3.71985	0.000185864	0.00699944	521	538	461	339	299	296	377
Rusc2	-0.333337	5.62316	4.33698e-10	7.04376e-08	2129	1824	1785	1206	1176	1231	1313
Uvssa	-0.334178	3.87077	3.33294e-05	0.00163252	607	576	509	367	357	372	356
Bptf	-0.334653	6.65065	1.55304e-08	1.83081e-06	4320	3521	3873	2627	2357	2555	2509
Cpeb4	-0.334857	6.47865	1.97269e-06	0.000140605	3936	2961	3509	2180	2115	2300	2319
Ppcdc	-0.335785	3.26843	0.000172922	0.00660694	414	344	354	243	247	223	240
Mkl2	-0.337028	5.43623	7.49133e-09	9.49245e-07	1882	1531	1632	1082	1017	1104	1116
Ccdc50	-0.337519	8.99331	3.53992e-09	4.79846e-07	22386	17984	19246	12735	11986	13054	13206
Jmjd1c	-0.338028	6.96323	1.29576e-07	1.26112e-05	5100	4576	4863	2884	3059	3101	3425
Acad12	-0.3387	3.45919	0.000105669	0.0043606	495	403	376	277	245	271	296
Nbeal1	-0.338809	5.38041	3.62974e-05	0.00176471	1775	1352	1723	1011	1023	1064	1050
Cd36	-0.338823	10.5854	6.81603e-06	0.00040771	70820	50560	58841	38336	35621	40215	39455
Tmem206	-0.338943	4.6714	1.42369e-08	1.6821e-06	1103	941	921	631	590	627	689
Ptafr	-0.340334	8.31431	3.44725e-12	8.10938e-10	13577	11900	11747	8417	7835	7377	8205
Sorbs3	-0.340449	6.62015	4.15265e-11	8.09828e-09	4375	3682	3457	2563	2331	2295	2645
Kat6b	-0.340525	4.45229	5.28782e-08	5.59262e-06	945	807	794	557	529	537	552
Cep162	-0.340688	4.14867	8.26582e-05	0.00353108	754	611	694	459	420	467	412
Rev1	-0.341	4.05345	6.01195e-06	0.000368867	683	597	645	419	400	416	411
Tet2	-0.342182	5.00401	5.10609e-06	0.000319262	1289	1147	1294	757	799	824	808
Jup	-0.342651	5.90143	1.81381e-10	3.1197e-08	2680	2152	2163	1553	1405	1400	1607
Cipc	-0.344017	5.05911	4.85788e-08	5.16916e-06	1424	1149	1314	867	781	802	867
Inpp5f	-0.344572	5.66565	1.0319e-06	7.87953e-05	2143	1786	1996	1196	1159	1343	1354
Dhrs3	-0.345027	7.44716	4.91971e-11	9.48834e-09	7536	6709	6202	4277	4093	4232	4823
Sgms1	-0.345337	6.59664	7.03839e-09	9.00553e-07	4412	3403	3540	2358	2315	2424	2547
Klhl21	-0.346392	5.28994	2.50513e-08	2.80206e-06	1785	1379	1417	967	920	922	1085
Dennd2a	-0.346786	3.9118	8.26212e-05	0.00353108	707	504	544	405	356	355	373
Slamf7	-0.348648	6.83798	7.21143e-07	5.74931e-05	4967	4031	4412	2985	3048	2543	2808
Sept9	-0.350175	7.07811	1.59721e-08	1.87026e-06	6293	4766	4846	3677	3175	3202	3408
Chd6	-0.350324	5.2463	1.22794e-09	1.86175e-07	1693	1339	1413	953	925	901	990
1810011H11Rik	-0.350728	3.32104	5.5268e-05	0.00252333	434	372	354	259	217	236	273
Rin2	-0.351198	8.16846	2.38927e-08	2.68391e-06	13058	10106	10692	6892	6832	7405	7500
Asap1	-0.352409	7.33041	9.71027e-11	1.74094e-08	7228	5706	5994	4025	3834	3991	4161
Tatdn2	-0.352461	6.30292	1.49902e-11	3.17085e-09	3530	2895	2850	1985	1859	1950	2055
Ypel2	-0.354649	5.83245	3.06882e-11	6.098e-09	2370	2141	2163	1381	1368	1372	1536
Wwp1	-0.355248	6.63232	1.74319e-09	2.55453e-07	4299	3541	3811	2357	2434	2473	2583
Atad2	-0.355695	4.88914	3.04611e-05	0.00150893	1255	1043	1168	668	682	820	759
Zfhx3	-0.355858	4.98165	3.7267e-06	0.000245293	1400	1085	1218	814	743	830	737
Rasa4	-0.356063	6.6154	1.64387e-07	1.55942e-05	4498	3590	3464	2652	2445	2076	2579
Mitf	-0.356262	7.12344	4.94357e-07	4.09045e-05	6480	4717	5244	3363	3254	3620	3606
Icosl	-0.356361	3.89962	3.0095e-05	0.00149606	680	533	531	407	372	337	355
Cd9	-0.356441	9.00489	4.97278e-06	0.000312042	24835	18198	17752	12564	11345	13569	13609
Acot7	-0.357502	4.16432	8.30331e-05	0.00353845	814	601	683	497	443	372	459
Tet3	-0.357859	6.47388	4.78265e-09	6.28805e-07	3722	3165	3543	2205	2213	2170	2224
Haus8	-0.357878	5.43835	3.56717e-07	3.0778e-05	2014	1473	1615	1182	954	1035	1131
Fbxl19	-0.358516	3.33582	8.21259e-05	0.00351981	437	382	356	255	226	221	291
4932438A13Rik	-0.359981	6.68882	4.95922e-06	0.000311564	4425	3586	4118	2574	2420	2802	2414
Slc6a8	-0.36246	4.89116	5.337e-06	0.000332116	1426	969	1101	754	681	706	792
Zfc3h1	-0.363282	5.31895	1.31572e-05	0.000733488	1626	1347	1704	980	970	1012	979
Kmt2c	-0.363465	6.4958	6.34075e-08	6.56073e-06	3800	3195	3617	2193	2205	2313	2213
Zfp992	-0.364287	5.28218	4.47582e-06	0.000285989	1767	1274	1540	944	981	959	955
Timd4	-0.366437	8.0407	3.10068e-07	2.73836e-05	11785	10362	8997	7295	6587	5608	6626
Cep350	-0.366989	6.7325	1.83568e-06	0.000131555	4497	3691	4335	2636	2473	2848	2547
Pogk	-0.369551	4.77717	2.23783e-08	2.541e-06	1244	961	1024	680	663	673	683
Phtf2	-0.369601	4.1106	6.60256e-06	0.000397662	718	629	676	470	400	429	397
Fam105a	-0.369603	5.13181	4.80249e-11	9.29646e-09	1453	1333	1335	890	784	857	928
Ddit3	-0.369787	3.26365	5.17565e-05	0.00238751	398	381	341	236	241	209	253
Mturn	-0.369918	5.29354	2.22016e-07	2.03971e-05	1752	1378	1494	910	878	1016	1064
B430306N03Rik	-0.370648	6.22592	9.46094e-09	1.17331e-06	3521	2583	2760	1823	1782	1806	1983
2410089E03Rik	-0.371177	4.11191	3.10157e-05	0.00153207	746	590	692	417	376	459	445
Cdk6	-0.373611	4.11355	6.77519e-06	0.00040573	786	611	639	398	410	450	438
Plekhg1	-0.373879	5.75992	5.75982e-05	0.00261832	2385	1841	2173	1281	1231	1539	1277
Ccdc88a	-0.375055	5.59777	2.29361e-07	2.09253e-05	2154	1638	1929	1215	1183	1209	1157
Slc25a32	-0.375202	4.01902	4.87368e-06	0.000307293	713	595	597	374	407	412	393
Nol8	-0.375523	3.99633	1.66029e-07	1.56982e-05	687	603	584	407	374	393	389
Gpr157	-0.375633	4.35816	4.8732e-06	0.000307293	983	732	707	479	488	496	549
E330009J07Rik	-0.375898	4.62554	7.15947e-09	9.13816e-07	1115	882	914	617	576	611	620
Cdc42bpg	-0.37736	3.94537	8.23517e-07	6.45753e-05	683	546	582	396	379	347	386
Lgals3	-0.378183	10.3895	2.91524e-09	4.03511e-07	63131	46238	50265	34689	30772	32147	34939
Tgfb2	-0.379831	5.78401	1.84325e-05	0.000979685	2374	2070	2073	1183	1208	1540	1484
Gga2	-0.379995	4.99137	1.08546e-08	1.32424e-06	1448	1199	1117	819	688	736	887
Pcnt	-0.380147	5.15363	9.26854e-09	1.15218e-06	1477	1288	1432	919	888	820	868
Malt1	-0.380167	6.47929	6.60505e-07	5.29808e-05	4074	3028	3485	2316	2048	2322	2089
Nostrin	-0.380237	2.94768	6.45699e-05	0.00287544	327	284	290	188	169	183	210
Acss2	-0.380438	5.28	4.73962e-09	6.24712e-07	1815	1351	1439	1004	935	906	973
Trim36	-0.380989	4.3275	4.18646e-07	3.51951e-05	909	710	750	477	488	503	496
Arhgap25	-0.381324	7.23012	9.56777e-15	3.53462e-12	6774	5544	5516	3852	3513	3531	3906
Plekhm3	-0.381331	7.26909	4.55222e-13	1.25687e-10	6797	5704	5801	3735	3588	3855	4015
Cracr2a	-0.382051	3.73382	1.08219e-06	8.23957e-05	594	475	496	346	313	306	334
Nfkbid	-0.383677	4.00825	1.26381e-05	0.000711352	676	589	628	361	360	429	421
Clk4	-0.383931	4.86574	2.06434e-06	0.000145555	1262	1047	1136	621	706	740	788
Anks3	-0.384213	3.71454	6.94566e-05	0.00306187	594	454	498	340	320	330	288
Glipr1	-0.387888	6.68717	1.82484e-07	1.70945e-05	4831	3447	3999	2580	2260	2632	2654
Vat1	-0.38825	8.47089	5.52204e-10	8.77821e-08	16931	12432	13019	9061	8057	8489	9323
Jag1	-0.388694	6.20334	3.10768e-06	0.000210085	3334	2491	2936	1643	1699	1958	1923
H2-Eb1	-0.390793	8.78109	8.75879e-07	6.79701e-05	19695	17609	15168	12751	10635	9392	10507
Dgkg	-0.391011	2.88151	0.00012845	0.00517643	327	258	279	193	178	156	186
Cdc42ep3	-0.391648	3.97818	2.34728e-07	2.13778e-05	652	612	594	373	395	369	397
Fam20c	-0.39171	8.29096	1.39545e-10	2.42397e-08	14874	11096	11475	7826	7142	7626	8187
Rilpl2	-0.391824	6.73058	1.47059e-12	3.70893e-10	4940	3875	3855	2676	2459	2468	2828
Paxbp1	-0.392051	4.69889	9.90723e-06	0.000572383	1025	917	1122	613	592	667	664
Cd74	-0.392281	10.4544	5.3463e-05	0.00245588	62963	57492	47081	42550	32971	28213	34528
Myo5a	-0.393872	8.55125	5.14872e-08	5.4565e-06	16903	13020	14835	8897	8673	9875	9321
Ptgir	-0.395091	6.09699	2.30323e-09	3.23928e-07	3277	2483	2419	1785	1542	1679	1698
Kmt2d	-0.395189	5.90532	1.06346e-08	1.30084e-06	2683	2103	2349	1612	1401	1460	1390
Eif2ak4	-0.395938	4.28884	1.79611e-07	1.68555e-05	850	710	754	482	481	484	454
Alcam	-0.396229	6.19351	6.71022e-08	6.88868e-06	3349	2514	2865	1717	1664	1910	1867
Mdn1	-0.396944	4.46927	0.000127339	0.00514249	909	754	956	512	529	599	513
Golga4	-0.397064	6.20639	1.26457e-10	2.22611e-08	3302	2656	2843	1844	1779	1838	1756
Gas2l3	-0.398394	6.2387	1.41422e-06	0.000104344	3584	2528	2916	1726	1733	1985	1934
Cyp4f18	-0.398566	3.48297	2.4768e-05	0.00126638	527	418	378	305	246	254	279
Apba1	-0.398761	5.53278	3.15795e-15	1.2646e-12	1960	1812	1732	1169	1069	1099	1187
Plekhm2	-0.399481	6.46785	2.18183e-13	6.50323e-11	4013	3246	3312	2287	1980	2026	2382
Loxl3	-0.400741	3.60346	5.85309e-06	0.000361658	525	442	469	332	286	250	311
Srxn1	-0.401018	7.8277	7.67956e-07	6.08553e-05	11135	7645	8495	5649	5033	5930	5610
Phlda3	-0.402392	3.1577	0.000117138	0.00478953	427	309	319	215	193	228	225
Gm13212	-0.402429	5.83655	9.78545e-11	1.74604e-08	2622	2038	2166	1354	1361	1417	1442
Mmp8	-0.403018	7.02959	0.000157512	0.0060936	6407	4529	4754	2967	2641	3772	3379
Stard9	-0.403164	6.47367	1.19068e-08	1.43922e-06	3758	3157	3675	2090	2175	2220	2183
Axin2	-0.403186	2.58707	0.000126109	0.00510458	260	223	222	142	135	145	155
Dcbld2	-0.404078	4.65677	6.84744e-07	5.47576e-05	1157	848	999	605	574	649	623
Marveld1	-0.406447	4.88341	2.20996e-12	5.44282e-10	1258	1181	1074	721	700	700	749
Gpsm2	-0.407629	3.8551	1.64301e-05	0.000885826	694	494	534	351	310	373	366
Btbd19	-0.407983	3.01304	2.68279e-05	0.00135955	360	303	290	189	173	200	215
Retnla	-0.409106	6.94069	5.46377e-13	1.4851e-10	5650	4503	4582	3289	2854	2826	3022
Psat1	-0.409996	4.89927	2.33868e-10	3.97038e-08	1340	1052	1169	761	700	711	726
Dusp6	-0.410365	4.77578	6.22079e-06	0.000378809	1332	921	1026	637	582	715	725
Tbc1d31	-0.410493	4.13083	1.19786e-06	8.98975e-05	680	681	714	413	405	396	484
Spp1	-0.410494	5.00828	9.55008e-06	0.000553263	1481	1248	1120	728	640	837	926
Plekhm1	-0.410618	7.47694	2.13627e-15	8.89419e-13	8201	6699	6494	4418	4109	4127	4742
H2-Aa	-0.412293	9.46587	3.31031e-07	2.89909e-05	31704	28872	24399	20530	16467	14828	17317
Adcy7	-0.412509	7.93484	2.3902e-11	4.84122e-09	11527	8674	9235	5922	5610	6061	6260
Nxpe4	-0.412904	4.55865	3.37512e-09	4.59884e-07	1053	828	930	575	523	556	632
Stk10	-0.412965	6.04989	7.86095e-12	1.74736e-09	3087	2440	2425	1765	1444	1563	1683
Irak2	-0.412967	6.154	1.8681e-11	3.87347e-09	3361	2693	2501	1747	1624	1758	1800
Kmt2a	-0.412974	6.06038	1.83312e-09	2.65646e-07	2875	2388	2717	1674	1531	1703	1578
Rora	-0.413103	5.09457	1.3399e-10	2.34299e-08	1513	1224	1345	792	796	814	916
Cd83	-0.414611	4.69093	2.8011e-07	2.49479e-05	1153	1025	908	703	559	529	720
Ccdc50-ps	-0.415696	3.66107	2.60973e-07	2.34755e-05	557	460	486	318	307	289	305
Cacna1a	-0.417684	3.26518	0.000131756	0.00527217	398	340	400	201	227	243	252
Ahnak	-0.417935	9.82694	1.35139e-07	1.30798e-05	39692	31922	37483	21438	20643	24238	21949
Ggta1	-0.418097	5.13876	4.32042e-09	5.78176e-07	1599	1269	1353	993	800	773	853
Plekha1	-0.419802	6.49933	1.03478e-08	1.27426e-06	4119	3096	3659	2085	2213	2223	2253
Alas1	-0.419908	8.16377	5.92482e-06	0.000364012	14370	9468	10849	7098	6297	7644	6814
Fzd7	-0.419919	5.5731	2.96279e-11	5.90969e-09	2208	1713	1798	1132	1054	1169	1264
Ints6l	-0.421057	4.21082	0.000205127	0.00763716	692	682	824	411	463	477	432
Blnk	-0.421552	6.28153	1.58067e-13	4.79309e-11	3664	2902	2806	1998	1759	1839	1958
Anxa1	-0.422136	8.4206	1.32627e-10	2.32691e-08	16316	11926	13136	8574	7780	8460	8482
Tns3	-0.422529	7.26887	5.89356e-11	1.12018e-08	7354	5627	5638	3947	3590	3785	3643
Nr1h3	-0.423757	3.96509	1.30505e-05	0.00072987	750	587	533	435	359	312	400
Nin	-0.424364	7.16322	6.41626e-13	1.69995e-10	6321	5235	5690	3384	3473	3488	3548
Cep290	-0.42515	2.67368	0.000229126	0.0083761	256	228	269	153	154	151	150
Clec2g	-0.426117	5.91665	5.46143e-10	8.70825e-08	2774	2090	2408	1421	1375	1504	1547
Stac2	-0.426129	4.41132	2.60912e-07	2.34755e-05	1051	759	748	549	461	497	546
Chst15	-0.426661	4.51246	5.15286e-06	0.000321509	972	949	810	675	493	464	575
Cyp27a1	-0.427333	4.90538	3.6722e-10	6.07697e-08	1212	1214	1159	763	665	650	821
Sgk1	-0.427352	6.91153	6.73624e-08	6.90188e-06	5862	4153	4548	2795	2743	3136	2977
Gpr155	-0.430582	4.22854	1.34475e-10	2.34367e-08	848	705	694	469	441	430	463
Agap1	-0.432187	5.10972	3.54009e-08	3.90146e-06	1665	1159	1341	886	797	826	819
Inpp4a	-0.432565	5.02565	2.88106e-13	8.39652e-11	1386	1213	1311	823	761	754	802
Phlpp1	-0.433129	5.84456	1.757e-15	7.4331e-13	2651	2153	2132	1379	1354	1358	1458
Rps6ka2	-0.433221	3.85278	2.76264e-06	0.000189693	709	509	517	344	329	360	351
Slc29a1	-0.435469	4.6551	1.69371e-09	2.4958e-07	1197	906	933	587	566	618	652
Spen	-0.435839	6.7194	1.49886e-15	6.49824e-13	4775	3899	4064	2737	2506	2366	2575
Zc3h18	-0.436167	5.12032	2.93717e-12	7.06794e-10	1505	1334	1345	829	867	823	826
Slc25a25	-0.437053	4.12108	1.2777e-05	0.000717634	886	609	604	432	374	443	418
Cntrl	-0.438401	4.72429	2.14733e-09	3.04451e-07	1161	958	1060	673	631	638	595
Plxnc1	-0.440433	6.95789	1.42757e-11	3.03194e-09	5593	4451	5002	3056	2736	3153	3044
Golgb1	-0.440997	6.20242	1.17533e-09	1.79235e-07	3265	2661	2974	1856	1703	1871	1654
Fam198b	-0.442104	4.06609	1.18004e-07	1.15492e-05	756	588	669	392	356	406	450
AC159809.2	-0.443053	3.81965	1.33675e-08	1.58652e-06	590	576	526	330	319	335	365
Bahcc1	-0.444993	2.51128	0.000233535	0.00850766	260	196	222	127	130	121	161
Dcstamp	-0.447875	5.14274	1.0638e-08	1.30084e-06	1685	1232	1365	879	856	854	793
5031425F14Rik	-0.448306	2.43632	0.000172782	0.00660638	247	208	189	144	112	111	144
Ear2	-0.448789	3.53083	3.47578e-07	3.01881e-05	536	418	435	304	252	272	272
Gclc	-0.450456	5.28995	3.22412e-09	4.42759e-07	1862	1389	1497	911	843	1013	981
Sowahc	-0.451397	7.47487	1.60233e-09	2.3678e-07	8490	6204	6983	4104	4122	4543	4306
Hvcn1	-0.451768	8.5033	1.21859e-07	1.19043e-05	18602	12342	13470	9019	7858	9186	8832
Rassf8	-0.452253	6.08185	4.56328e-12	1.05456e-09	3200	2415	2623	1595	1483	1646	1780
Il11ra1	-0.45367	5.88054	9.19098e-08	9.21892e-06	3040	2016	2140	1442	1269	1447	1492
Ppp1r9a	-0.455549	4.34683	1.13164e-08	1.37101e-06	864	739	851	526	449	491	474
Osbpl3	-0.457503	5.0361	3.12984e-06	0.000211311	1690	1050	1261	862	757	754	760
Arhgap19	-0.458663	5.03894	2.0515e-09	2.94043e-07	1418	1202	1361	715	741	785	900
Sms-ps	-0.458816	3.84588	1.91682e-08	2.20032e-06	658	518	560	350	326	352	337
Slc26a11	-0.459843	3.84741	1.35101e-07	1.30798e-05	639	537	561	324	309	323	413
Apbb2	-0.461915	2.59221	0.000154222	0.0059884	281	199	242	136	137	149	144
Nfkbiz	-0.463642	3.96331	1.1922e-09	1.8128e-07	657	612	614	370	370	332	409
1810011O10Rik	-0.466354	3.29091	4.50044e-06	0.000287213	407	375	395	212	209	224	280
Bcam	-0.466582	5.26114	1.32203e-11	2.8307e-09	1877	1396	1411	1006	844	868	940
Wdr91	-0.470263	5.7602	1.00097e-14	3.67203e-12	2617	2012	2004	1342	1206	1283	1335
Rasgef1b	-0.470573	4.81234	5.49828e-15	2.1525e-12	1259	1042	1117	708	643	643	676
Adamts10	-0.470871	3.23988	3.81492e-06	0.000249535	417	333	389	205	225	207	253
Tmf1	-0.472027	5.03855	1.00459e-08	1.24292e-06	1480	1145	1378	770	812	790	745
Knstrn	-0.47641	1.97356	0.000237765	0.00862404	165	161	142	90	90	96	88
Mical1	-0.47745	4.59904	1.39762e-11	2.9804e-09	1148	971	841	584	551	535	627
March3	-0.47795	2.32094	0.000213308	0.00788182	242	169	189	111	105	122	127
Gfod1	-0.479245	3.33246	8.45887e-07	6.59352e-05	472	375	374	235	205	224	284
Papss2	-0.479934	5.45634	4.82768e-12	1.11077e-09	2004	1734	1636	1181	1014	1006	963
Lrrc20	-0.47999	3.67913	8.21751e-07	6.45333e-05	637	455	468	300	264	301	342
Lipa	-0.482573	10.29	1.55753e-11	3.26826e-09	61652	44476	48394	29666	27371	31010	31103
Arhgap27	-0.483214	4.82926	5.89671e-15	2.29137e-12	1291	1038	1145	677	644	649	720
Sema6d	-0.484178	2.94855	4.93424e-06	0.000310366	343	307	283	202	150	191	179
Cbfa2t3	-0.484263	4.22336	1.99841e-13	5.99054e-11	815	723	737	457	429	414	462
Csf1	-0.485963	4.9782	3.30187e-07	2.89654e-05	1558	1192	1123	790	627	843	717
Per3	-0.486388	3.21921	3.90355e-07	3.32429e-05	409	337	382	205	217	209	241
Kif3c	-0.486852	4.51809	1.18469e-11	2.57873e-09	1110	842	855	582	524	498	559
Pgm2l1	-0.487633	5.24622	5.54408e-08	5.81202e-06	1807	1318	1535	806	814	977	990
Fam213a	-0.488741	2.31584	4.01559e-05	0.00192378	228	181	190	132	102	108	120
Lpin1	-0.490193	5.78119	9.29525e-15	3.483e-12	2628	1993	2148	1286	1226	1324	1366
Rgs1	-0.490827	5.12774	8.11254e-11	1.48803e-08	1677	1195	1424	822	766	817	898
Tbc1d8	-0.490879	5.26002	6.76235e-11	1.27149e-08	1783	1407	1516	1032	864	888	834
Fam193b	-0.491501	3.34394	4.14026e-07	3.49186e-05	435	367	430	225	237	225	263
Lonrf3	-0.492334	4.61294	9.54437e-08	9.53692e-06	1163	817	1021	562	526	620	595
Rarb	-0.492447	2.43344	1.83594e-05	0.000976789	236	219	196	136	109	129	127
Abca6	-0.492686	3.41367	1.46495e-06	0.000107632	428	418	446	224	235	260	278
Inf2	-0.492991	4.24933	2.11159e-09	3.00195e-07	939	686	708	477	439	434	437
Galnt6	-0.493561	4.58431	5.87326e-13	1.56847e-10	1152	893	900	610	517	549	584
Mcoln2	-0.49383	3.6211	6.02611e-07	4.87094e-05	577	429	495	338	273	259	283
Stap1	-0.494996	5.27197	7.02955e-09	9.00553e-07	1939	1296	1531	874	848	931	991
Plk2	-0.496648	6.05696	9.62851e-19	5.80577e-16	3083	2447	2675	1599	1537	1517	1635
Ciita	-0.497264	4.89865	1.2527e-06	9.37453e-05	1307	1327	1027	875	663	610	664
Gramd4	-0.498613	4.61936	3.32998e-13	9.47295e-11	1151	926	943	653	533	529	598
1700025G04Rik	-0.498879	2.79453	1.21088e-05	0.00068524	339	232	272	160	157	154	173
Mmp12	-0.499855	10.658	1.11611e-09	1.71701e-07	78814	55470	66098	39324	34525	40797	38120
Serpine1	-0.500101	5.37254	1.73691e-05	0.000930581	2156	1511	1466	960	834	1183	913
Sulf2	-0.500486	5.62012	4.6545e-13	1.27172e-10	2403	1851	1825	1152	1020	1195	1271
Mras	-0.503158	3.87465	5.55262e-08	5.81202e-06	693	509	596	331	351	347	340
Ankrd26	-0.503726	2.55295	1.89949e-05	0.00100754	282	209	221	136	127	120	160
Arhgap6	-0.504013	4.5125	1.45168e-09	2.15732e-07	1122	831	860	547	451	553	591
Ccdc88b	-0.505469	5.73851	7.49216e-11	1.3888e-08	2398	2169	2022	1444	1285	1029	1272
Trim59	-0.506774	2.03423	0.000148794	0.00581206	189	171	134	103	84	88	101
Rpl10a	-0.507003	2.67475	7.1799e-05	0.00314925	281	229	265	131	156	163	139
Ltc4s	-0.507025	3.52496	1.66083e-07	1.56982e-05	580	429	404	289	246	262	275
Zfyve28	-0.507713	3.75693	1.22715e-07	1.19656e-05	676	490	496	295	299	303	364
Slc9a7	-0.508871	3.0884	1.92891e-07	1.79731e-05	393	322	323	210	169	208	202
Plbd1	-0.509153	4.26797	3.17912e-12	7.54631e-10	881	741	747	507	426	432	436
Xist	-0.511449	7.46993	1.16117e-06	8.75196e-05	7536	5975	8382	3991	4040	4539	4075
Bcl2	-0.511633	4.26293	7.08311e-08	7.22905e-06	909	671	785	440	408	501	441
Phldb1	-0.513489	3.98674	3.65876e-07	3.13619e-05	806	516	634	383	349	357	388
Ccdc88c	-0.51399	2.64636	0.000143526	0.00565868	245	286	228	170	118	128	163
Atf3	-0.514773	7.78073	3.34069e-13	9.47295e-11	10907	7794	8703	5162	4993	5296	5203
Rragd	-0.517602	3.70987	2.75161e-07	2.45905e-05	645	457	510	275	285	309	346
Tusc1	-0.518444	3.41448	2.90169e-06	0.000198203	492	359	457	220	251	248	268
Fam78b	-0.519197	4.85847	1.03778e-16	5.2347e-14	1383	1148	1063	704	618	676	712
Bod1l	-0.519977	5.63264	1.75948e-12	4.39526e-10	2233	1773	2139	1196	1190	1114	1137
Slc9a4	-0.520228	2.54606	4.81312e-05	0.00224836	262	208	241	124	119	156	137
H2-M2	-0.520249	3.26613	2.3231e-05	0.00119595	495	317	372	261	213	209	206
Ercc6	-0.524028	3.70267	4.55794e-09	6.0228e-07	598	467	538	299	297	311	298
Sdc1	-0.524834	6.10587	1.39768e-14	5.02198e-12	3456	2548	2594	1769	1458	1507	1717
Gpr68	-0.525872	4.28338	2.15931e-07	1.98728e-05	1031	670	720	475	413	472	447
Trem2	-0.527491	7.5011	3.33153e-13	9.47295e-11	9350	6587	6775	4354	3836	4113	4676
Rsrp1	-0.534695	7.39707	1.24153e-05	0.000701072	6727	5917	8270	3332	4113	4162	4075
Gm9844	-0.53475	5.53299	4.09405e-11	8.01379e-09	2178	1909	1689	1273	1066	903	1072
Anpep	-0.5351	7.51887	2.22739e-19	1.53746e-16	9048	6871	7078	4612	4099	4042	4373
Igf2bp2	-0.53521	3.30489	1.65878e-06	0.000119859	472	335	412	249	235	216	208
Nktr	-0.53947	5.75927	1.5468e-13	4.71765e-11	2375	1991	2379	1248	1237	1288	1254
Zfp704	-0.540254	5.66703	1.30957e-09	1.96845e-07	2522	1737	2102	1125	1066	1285	1239
Per2	-0.54149	1.91262	9.06805e-05	0.00382144	175	136	147	82	75	97	86
Bub1b	-0.542097	3.14386	5.34159e-09	6.97051e-07	417	353	321	208	184	206	212
Lyst	-0.542865	7.62597	5.92569e-14	1.96744e-11	9305	7173	8291	4437	4229	4912	4791
Grk3	-0.543566	2.74881	3.3284e-06	0.000222994	321	229	277	169	153	144	147
Tnf	-0.545098	3.5617	3.01183e-09	4.15783e-07	555	429	479	307	241	245	293
Dkk2	-0.547178	3.33634	4.23161e-10	6.89397e-08	469	397	384	229	221	211	265
Plk3	-0.548299	3.92043	7.33776e-13	1.92466e-10	706	580	596	378	325	346	343
Tmsb10	-0.548473	4.29294	8.60787e-13	2.24657e-10	926	747	770	505	451	393	458
Clec10a	-0.548655	3.69955	2.19025e-08	2.49238e-06	624	459	531	310	299	248	337
Dtx4	-0.549121	6.10079	1.73218e-15	7.38767e-13	3271	2647	2695	1508	1410	1684	1760
Macf1	-0.549697	8.09036	3.28334e-09	4.49714e-07	12776	9373	12090	6572	5875	6896	5917
Tnfaip3	-0.55289	6.30607	3.14041e-15	1.2646e-12	3909	2960	3092	1865	1615	1948	1897
Epb41l4aos	-0.553694	2.16079	6.71883e-06	0.000403738	193	175	179	103	84	103	114
Ldlrad3	-0.553987	5.52914	6.85154e-19	4.27316e-16	2292	1725	1788	1068	1029	1045	1124
Gm6377	-0.555615	3.14662	3.31111e-08	3.6645e-06	439	321	339	199	186	209	213
Eps8l1	-0.560239	2.39569	1.9655e-06	0.000140283	230	204	213	130	115	121	109
Mfsd12	-0.560254	7.09624	1.33537e-16	6.67164e-14	6980	4931	5399	3344	2977	3043	3292
Ankrd12	-0.560984	5.06519	2.24347e-11	4.56164e-09	1458	1237	1493	732	734	828	782
Lmo2	-0.562015	6.09377	9.94936e-27	1.79977e-23	3173	2648	2774	1654	1549	1487	1610
Ccrl2	-0.562084	5.48146	7.69904e-19	4.69632e-16	2088	1634	1892	1057	961	1013	1085
Prag1	-0.563981	2.60933	6.91224e-05	0.0030497	334	214	210	133	132	149	136
Plxna1	-0.564331	7.78464	2.76873e-13	8.11423e-11	11466	7643	8863	5215	4798	5051	5302
Efr3b	-0.565587	2.6857	9.24071e-08	9.25112e-06	301	240	255	160	142	129	151
Flrt2	-0.56922	4.53831	1.22455e-11	2.64357e-09	1129	808	983	543	506	544	532
Ninl	-0.57104	1.99589	4.13899e-05	0.00197568	187	132	171	93	80	85	99
Akap9	-0.577487	5.20681	8.05915e-15	3.08304e-12	1674	1367	1612	867	837	860	810
Engase	-0.578887	7.5509	4.76969e-24	5.81891e-21	8542	7691	7523	4187	4025	4063	4978
Sh2d1b1	-0.579484	1.44342	0.000254503	0.00911329	126	106	100	69	66	53	52
Ly9	-0.580172	7.13642	1.19643e-19	8.83992e-17	7157	5216	5536	3401	3142	3067	3303
Vsig8	-0.580464	3.18618	8.50383e-08	8.56243e-06	446	333	359	243	199	170	211
Dot1l	-0.583134	5.16356	3.74141e-15	1.4869e-12	1791	1281	1469	848	805	807	809
Vcam1	-0.584576	1.5675	9.0881e-05	0.00382626	134	122	107	81	61	57	63
Gm3788	-0.584956	3.13004	2.06713e-09	2.95476e-07	398	320	375	209	192	190	198
Cd22	-0.58625	4.46504	4.16937e-07	3.51077e-05	1071	1005	716	596	408	444	567
Maff	-0.591162	1.91419	1.59946e-05	0.000865013	189	132	145	85	82	77	90
Diaph3	-0.595366	1.64059	3.18236e-05	0.00156461	131	120	132	70	59	66	80
Syt7	-0.59666	3.74624	2.02491e-07	1.87676e-05	681	427	587	317	296	292	304
Fbxo32	-0.596934	5.46553	1.38104e-15	6.03732e-13	2094	1732	1791	878	982	1038	1115
Ccl5	-0.601515	6.14025	0.000168277	0.00644822	2951	3489	2518	2202	1648	1119	1463
Cep70	-0.601981	3.35305	9.11271e-08	9.15792e-06	495	354	438	207	210	248	251
Tns1	-0.602909	5.96767	1.01096e-15	4.49442e-13	3283	2261	2472	1441	1331	1439	1471
Ppfibp2	-0.604449	4.89899	3.20431e-14	1.09153e-11	1552	1096	1160	670	644	701	681
Dennd3	-0.6071	3.20347	5.07136e-07	4.183e-05	492	338	335	218	186	226	192
Neil2	-0.607583	1.70012	1.73844e-05	0.000930581	156	126	120	66	77	65	77
Arhgap39	-0.609559	4.17804	4.20012e-13	1.17199e-10	893	669	738	427	380	427	393
Kcnn4	-0.609596	5.33215	5.8901e-13	1.56847e-10	2097	1430	1631	1039	870	812	926
Asap2	-0.610745	3.83393	2.2091e-09	3.11525e-07	706	512	591	315	299	358	305
Hbegf	-0.6109	1.16811	0.000240457	0.00869939	98	100	77	52	45	43	55
Lpl	-0.613215	11.3287	4.64919e-13	1.27172e-10	132640	91059	107738	57042	55424	62395	58271
Skint3	-0.61363	1.52163	0.000178261	0.00677639	142	98	115	61	65	69	55
AC114645.5	-0.613687	1.51199	0.000135962	0.00539517	134	96	122	57	59	56	77
Egr1	-0.614042	2.50686	1.95478e-07	1.81818e-05	247	247	217	125	121	108	150
Gm15513	-0.615904	1.85496	0.000196265	0.00734894	180	110	160	71	75	81	90
Angptl2	-0.618925	2.33106	3.87608e-05	0.00187233	278	180	175	112	91	122	118
Tmc8	-0.621694	3.34891	2.19248e-12	5.42524e-10	495	387	409	238	226	212	231
Ogt	-0.623023	6.45017	3.84887e-10	6.3294e-08	3855	3193	4140	1783	1952	2164	1968
4933440N22Rik	-0.623862	1.13797	0.000213351	0.00788182	94	94	82	53	41	39	57
Axl	-0.624379	8.00647	5.38077e-21	4.48047e-18	13381	9748	10118	6083	5764	5560	5814
Samd4	-0.624557	1.65931	0.00013074	0.0052435	144	109	139	64	57	83	71
Ccna2	-0.627387	1.51601	3.68629e-05	0.00179054	143	112	100	57	61	62	68
Pparg	-0.627717	3.32658	4.83314e-10	7.75356e-08	498	359	417	234	222	220	214
Tpx2	-0.629822	1.64138	4.62016e-05	0.00217958	145	141	102	64	70	62	75
Plekhg5	-0.637295	1.51946	1.17141e-05	0.000667222	125	116	115	60	61	54	73
Wfs1	-0.638238	5.49409	6.30295e-22	6.12308e-19	2332	1748	1744	1087	966	962	1020
Nxpe1-ps	-0.646302	2.41805	2.04425e-08	2.33867e-06	262	217	197	125	110	105	127
Zranb3	-0.648358	4.20694	2.71547e-16	1.30689e-13	879	700	792	435	413	393	395
Kcnq1	-0.649564	2.48357	8.33767e-07	6.52815e-05	281	221	207	150	97	109	133
Dnah12	-0.652308	2.24181	8.57777e-06	0.000503335	207	174	215	102	77	110	123
Top2a	-0.656665	3.22646	2.84501e-10	4.76826e-08	423	405	367	225	224	171	201
Palld	-0.656903	4.01458	6.53537e-19	4.23258e-16	779	626	674	383	339	336	369
Itgax	-0.657443	7.72236	1.80013e-18	1.01541e-15	11143	7813	8630	4906	4401	4875	4642
Ryr1	-0.660341	3.18942	5.99832e-14	1.97903e-11	435	366	366	204	199	184	212
Tox2	-0.662193	2.5756	5.76275e-09	7.48288e-07	295	230	234	121	122	137	138
Firre	-0.665529	1.92417	0.00013126	0.00525891	150	132	195	73	78	89	87
Gpr176	-0.665888	1.18703	0.000131325	0.00525891	119	84	81	52	40	52	49
Tmem154	-0.66885	4.20676	2.46929e-17	1.28254e-14	849	759	775	445	355	427	397
Anln	-0.670358	1.72195	5.92407e-06	0.000364012	163	123	130	61	77	72	72
Tacc2	-0.670515	3.87268	2.25329e-12	5.52362e-10	768	555	573	306	326	334	316
Cmya5	-0.671107	1.78258	7.20249e-06	0.000429847	146	134	153	62	68	77	88
Gm13241	-0.671625	1.73571	1.36344e-05	0.000758482	143	121	155	67	68	79	71
Acot6	-0.674196	1.10947	0.000230269	0.00840618	108	68	93	41	44	45	52
Gm16576	-0.674872	2.03978	3.96753e-07	3.3624e-05	191	151	179	86	84	95	88
1110002L01Rik	-0.6752	2.55468	1.32726e-06	9.87614e-05	258	213	277	115	109	129	156
Ptprs	-0.677231	4.99121	5.01135e-22	4.9602e-19	1586	1190	1366	760	670	639	733
Serinc2	-0.677324	1.33747	1.83311e-05	0.000976789	126	99	92	58	51	54	51
Gpr141	-0.67811	4.00839	7.52643e-14	2.40749e-11	799	673	614	413	338	335	322
Plxnd1	-0.680661	7.5682	2.65682e-21	2.3229e-18	10178	7068	7734	4469	3903	4130	4284
Foxq1	-0.687574	2.17467	2.83846e-07	2.51951e-05	203	200	172	88	81	100	118
Nqo1	-0.688906	4.93364	3.6717e-09	4.95152e-07	1725	1034	1256	667	606	759	638
Mlxipl	-0.690203	3.11654	3.91837e-13	1.10513e-10	381	359	376	181	182	187	200
Ttc9	-0.694545	1.36658	5.49992e-05	0.00251543	125	84	116	52	49	59	57
Siglecf	-0.695816	2.67607	9.16022e-06	0.000532745	374	214	239	160	113	141	134
H2-K2	-0.696131	2.46954	7.57302e-09	9.57284e-07	255	221	234	119	133	110	112
Cdk18	-0.697464	4.58319	1.94548e-20	1.54633e-17	1231	911	996	572	506	468	545
Hpgd	-0.698198	3.01144	7.79444e-11	1.4347e-08	358	314	367	175	167	183	169
Kif15	-0.700379	0.677391	0.00024758	0.00893862	65	66	67	35	38	26	33
Slc9a3r2	-0.708505	4.60759	6.55312e-14	2.12591e-11	1371	892	952	542	484	538	551
Trerf1	-0.710817	3.38432	4.22491e-14	1.42073e-11	493	400	464	248	206	202	243
Map4k1	-0.712575	4.47568	6.03337e-19	4.00639e-16	1151	870	904	552	444	422	512
Col1a2	-0.71587	2.35843	1.36444e-06	0.00010124	252	208	201	110	73	118	135
Plat	-0.716264	1.10718	2.8816e-05	0.00144518	89	92	90	43	39	41	56
Rem1	-0.717146	2.0319	1.66474e-07	1.5707e-05	201	152	172	98	90	80	77
Card10	-0.719456	1.3037	0.000153641	0.0059747	140	79	95	46	46	54	59
Fbln2	-0.724237	2.48143	1.1964e-06	8.98975e-05	306	210	209	151	114	94	114
BC106179	-0.727177	1.82215	7.7072e-05	0.00333041	146	149	157	51	69	75	102
Malat1	-0.732138	6.20231	0.000102454	0.00423566	2738	2354	4563	1436	1490	1828	1602
St8sia6	-0.732213	6.19142	2.16432e-25	3.24394e-22	3932	2841	2973	1529	1503	1602	1685
Acvrl1	-0.733106	4.34331	4.74064e-14	1.58401e-11	1109	766	813	516	402	388	438
Ace	-0.733565	1.97718	1.55203e-07	1.48033e-05	206	144	158	89	67	83	91
Fancd2	-0.733672	0.531819	0.000242731	0.00877289	64	57	59	27	26	36	28
A430078G23Rik	-0.737788	0.788268	0.000247821	0.00894083	80	69	68	50	31	24	36
Mmp2	-0.746801	2.07443	1.16211e-07	1.1395e-05	214	155	177	98	90	88	75
Neat1	-0.748889	7.10298	2.50437e-07	2.26511e-05	5474	5075	7649	2492	3259	3017	3025
Usp2	-0.749058	3.01097	1.24423e-13	3.85014e-11	413	321	324	166	152	179	183
Mcf2l	-0.752537	3.68912	2.25695e-13	6.65154e-11	655	459	590	282	278	254	279
Eya4	-0.753999	2.04872	6.06752e-08	6.30289e-06	209	146	182	79	85	85	95
Cdca8	-0.75575	1.39559	7.76027e-06	0.000457342	134	118	86	62	53	48	53
Smpd3	-0.760606	2.31724	1.87154e-09	2.70466e-07	259	185	207	114	91	105	105
Sema4d	-0.766052	6.87724	1.37171e-28	3.12864e-25	6275	4686	4888	2783	2482	2212	2583
Dna2	-0.766586	3.37266	7.24629e-12	1.6245e-09	487	391	489	209	198	244	219
Cgref1	-0.770084	1.10158	0.000115596	0.00473384	116	64	95	48	38	39	49
Cdca3	-0.775923	0.943658	0.000180428	0.00684387	76	102	67	37	40	42	36
Fam214a	-0.779268	5.31019	9.50799e-34	2.771e-30	1961	1633	1734	776	819	838	926
Kif11	-0.782521	1.26532	2.41161e-06	0.000167564	97	113	99	51	44	47	53
Klhl3	-0.783723	1.68894	1.40689e-06	0.00010395	172	115	133	73	53	75	62
Bhlhe41	-0.785826	5.28392	3.80274e-16	1.78114e-13	2138	1442	1684	805	785	915	776
Ankrd24	-0.787818	1.76455	2.7189e-08	3.02184e-06	168	136	139	64	72	76	65
Gm20658	-0.789705	0.878805	0.000224585	0.0082273	84	68	83	39	25	50	33
Tmc3	-0.793034	2.50325	1.38201e-07	1.3327e-05	285	237	227	106	151	92	117
Il7r	-0.799833	6.00779	7.99191e-35	2.79498e-31	3256	2520	2942	1427	1284	1338	1368
Gm13391	-0.8037	0.300594	0.000115736	0.00473587	57	46	52	28	22	21	25
Zfp532	-0.803979	2.4446	9.37648e-11	1.69031e-08	285	211	225	106	96	119	125
Nrxn2	-0.807382	0.562431	6.03561e-05	0.00272012	73	59	56	37	24	30	25
Gm20619	-0.810026	3.78221	7.63867e-23	8.01434e-20	674	577	596	266	264	283	328
Cdk1	-0.811824	1.93863	2.51171e-09	3.51365e-07	200	154	151	90	70	66	85
Gm15964	-0.817284	1.18662	4.35924e-06	0.00027922	117	92	87	37	55	43	46
Plau	-0.820876	6.37482	1.04578e-27	1.9593e-24	4418	3391	3542	1875	1583	1845	1624
Cenpe	-0.821363	1.63902	4.48788e-08	4.85422e-06	156	133	120	56	54	72	68
Matk	-0.823482	3.73463	2.21994e-20	1.71259e-17	702	523	572	268	261	286	281
Rasgef1a	-0.823723	0.832816	2.07941e-05	0.0010893	97	60	73	33	32	38	37
Myrf	-0.823865	1.93906	2.0527e-07	1.89249e-05	218	151	139	80	59	84	86
Gm13245	-0.82686	0.823002	3.72373e-06	0.000245293	80	77	71	38	36	34	31
Col5a2	-0.82709	0.89885	6.55806e-06	0.000395891	92	70	79	38	32	30	47
Prc1	-0.829542	1.68978	2.36184e-07	2.14731e-05	143	163	118	73	58	54	74
Parvg	-0.829606	3.8069	1.63449e-15	7.02815e-13	774	599	525	344	254	265	289
Comp	-0.830634	0.940153	1.3873e-05	0.000770119	106	70	73	44	36	29	42
Nes	-0.832895	2.87579	9.22661e-15	3.48215e-12	357	302	324	158	163	135	141
Ankrd55	-0.837351	0.233352	0.000263391	0.00938671	60	37	52	21	22	20	27
Dlgap5	-0.841217	0.737497	1.50814e-05	0.000824979	73	66	76	41	26	34	29
Psrc1	-0.846312	0.687826	5.64561e-06	0.000349662	79	63	66	35	27	33	30
Kif20b	-0.850338	1.90094	5.61469e-11	1.07106e-08	180	157	159	80	69	64	85
Ncapg	-0.851592	0.164132	0.000212232	0.00785154	50	52	40	26	20	22	17
Pianp	-0.853142	4.44142	1.01812e-38	5.34097e-35	1137	907	928	461	417	428	473
Dnmt3a	-0.854109	6.57402	6.17734e-33	1.54313e-29	5123	3679	4358	2068	1946	1878	1965
Plxdc1	-0.856663	1.09516	3.41919e-07	2.97952e-05	110	92	78	43	40	38	46
Slc6a12	-0.858365	2.29738	2.22768e-06	0.000155608	303	170	190	89	83	122	97
Nusap1	-0.858499	1.12307	2.58361e-06	0.000177875	116	81	89	42	35	52	41
Syne2	-0.85924	4.62472	2.36122e-17	1.23867e-14	1296	896	1191	503	468	548	494
Mki67	-0.867803	4.3819	8.63247e-17	4.39661e-14	1057	807	994	479	385	456	373
Dcn	-0.868058	1.42774	5.56174e-08	5.81202e-06	130	125	101	56	41	58	56
Gpnmb	-0.86821	9.32587	5.76411e-46	6.04759e-42	34388	26927	27953	13434	11710	13379	14327
Bub1	-0.869906	0.420452	2.08271e-05	0.0010893	56	55	61	27	21	23	31
Col3a1	-0.871862	2.20617	7.63354e-09	9.62615e-07	232	205	183	92	67	115	92
AA414768	-0.873411	2.12972	2.7439e-10	4.61353e-08	230	169	189	88	91	92	75
Slc14a1	-0.876245	0.988894	1.0475e-05	0.000601869	88	96	76	46	28	29	51
Myo10	-0.876267	6.05692	1.69577e-20	1.36859e-17	3831	2428	3010	1346	1260	1444	1380
Col1a1	-0.877523	2.25405	1.10063e-09	1.69817e-07	224	219	198	112	64	96	107
Egr2	-0.883695	6.481	3.18071e-14	1.09057e-11	5302	3281	3915	1703	1609	2144	1805
Aspm	-0.888052	0.295284	0.000165995	0.0063841	58	50	50	24	22	31	15
Flnc	-0.888658	0.840372	1.13181e-05	0.000648184	93	57	85	35	30	37	35
Hivep3	-0.889289	5.05921	2.03976e-20	1.59707e-17	1906	1284	1449	750	599	716	630
Gm17690	-0.890237	0.174648	0.000266328	0.00947851	64	45	36	21	25	19	19
Gm37168	-0.891858	0.552445	2.26787e-05	0.00117338	79	49	63	32	25	27	27
Hr	-0.895633	4.70467	4.15743e-18	2.27182e-15	1555	977	1102	559	485	551	502
Met	-0.898229	5.39546	9.96627e-16	4.46855e-13	2427	1549	1906	845	747	990	808
Hic1	-0.89966	0.268062	7.44151e-05	0.00323694	49	51	55	30	21	21	18
Tpm2	-0.900001	0.857714	1.83497e-06	0.000131555	102	70	67	38	34	30	36
Ctsk	-0.903891	3.51427	2.53373e-16	1.23071e-13	654	448	476	211	214	249	233
Galnt9	-0.904798	4.25993	2.80951e-20	2.10548e-17	1114	737	814	405	332	392	404
Sgo2a	-0.905493	1.251	3.67142e-08	4.02086e-06	120	108	89	50	43	38	52
Tnfsf8	-0.905952	0.00572632	0.00024849	0.00894685	45	44	39	22	11	15	26
Cx3cr1	-0.908173	4.16877	2.11113e-11	4.31398e-09	1164	691	661	339	336	394	362
Gabbr2	-0.911015	2.87106	8.77612e-11	1.59857e-08	431	261	314	135	126	161	153
Ramp1	-0.911644	0.922618	5.12752e-07	4.21606e-05	101	82	68	39	30	36	39
Nav2	-0.917777	3.60928	6.42222e-12	1.45217e-09	668	429	593	243	227	277	216
Tenm4	-0.925576	4.96486	4.4324e-33	1.22379e-29	1734	1214	1431	657	583	601	648
Polq	-0.929282	0.193886	7.67354e-05	0.00332134	48	54	46	20	18	28	18
Col6a2	-0.929893	0.0638148	0.000256196	0.00916766	61	37	37	20	21	20	15
Fbn1	-0.931827	0.563015	3.80943e-06	0.000249535	64	65	65	29	26	32	23
Cdc7	-0.947473	1.07077	8.79839e-06	0.000514554	134	71	78	39	38	42	38
Ube2c	-0.951819	0.574773	2.96248e-06	0.000201568	76	65	56	31	18	31	30
Ccnb2	-0.953311	0.84726	1.41639e-07	1.36085e-05	90	77	73	41	33	26	34
Tm4sf19	-0.953479	3.18529	2.38622e-14	8.34525e-12	509	348	410	206	161	185	153
Kcnj2	-0.953952	5.60781	1.82675e-15	7.66637e-13	2881	1762	2287	832	879	1096	1036
Hpgds	-0.958885	3.50238	1.63949e-25	2.52959e-22	580	463	538	220	223	215	222
Bgn	-0.964741	0.510771	3.04419e-05	0.00150893	80	46	63	25	31	27	21
Timp3	-0.96577	2.72182	1.3311e-14	4.81573e-12	350	252	313	144	103	128	132
Gm42847	-0.97372	0.216987	7.81829e-05	0.00337009	44	61	47	21	24	15	24
Gm33280	-0.974611	0.561526	1.65405e-06	0.000119848	69	69	58	30	18	26	34
Rasgrp3	-0.984188	5.26072	8.13395e-42	6.0957e-38	2108	1670	1690	741	633	794	819
Rgs16	-1.00072	1.1144	2.55244e-09	3.55168e-07	99	97	98	38	42	41	38
Il20rb	-1.00505	3.98906	4.41199e-23	4.82184e-20	955	618	692	308	288	303	315
2900089D17Rik	-1.0084	0.97881	1.29127e-05	0.000723704	91	72	104	37	21	48	38
Knl1	-1.01322	0.338086	3.0406e-05	0.00150893	56	44	68	19	25	25	21
Ksr2	-1.01544	3.37349	8.92278e-22	8.21193e-19	609	429	434	213	185	197	189
P2ry1	-1.02863	2.99324	1.99013e-16	9.84907e-14	467	337	326	130	154	164	147
Prr11	-1.03269	0.271559	1.91007e-06	0.000136512	62	46	53	23	17	19	26
Lama3	-1.03277	1.91931	1.23652e-10	2.18405e-08	208	154	166	51	68	82	77
Ppbp	-1.03652	4.03008	4.52928e-13	1.25687e-10	1001	554	796	298	265	355	313
Hspb7	-1.03748	0.975995	7.28266e-07	5.79729e-05	121	77	72	41	38	34	28
Irgc1	-1.04138	0.528586	1.63968e-06	0.000119136	82	48	65	25	27	24	26
Tmem26	-1.04682	0.185294	1.56764e-05	0.000851313	69	41	42	18	18	21	22
Ahnak2	-1.05028	3.36608	6.40796e-19	4.20194e-16	563	398	512	194	172	216	186
Gm6851	-1.05438	3.1802	2.47799e-23	2.76581e-20	460	465	367	191	150	161	172
Col6a3	-1.05632	0.0055671	9.07677e-06	0.000529065	49	38	46	18	14	21	16
Mical2	-1.05794	3.29151	2.23532e-24	2.93156e-21	564	406	433	181	159	192	195
Fgf1	-1.06501	1.38982	4.53566e-08	4.89581e-06	124	120	120	38	39	67	44
Syne1	-1.07129	2.96953	6.91382e-16	3.18151e-13	446	289	386	165	124	147	140
Klrb1a	-1.07166	1.24368	6.54032e-10	1.03343e-07	129	103	97	44	30	49	46
Hmmr	-1.07586	0.63967	4.25962e-08	4.64565e-06	85	58	70	29	26	27	27
Msln	-1.07868	-0.434915	6.99599e-05	0.00308147	33	28	35	12	13	13	11
Map6	-1.08179	0.138447	0.000113477	0.00465435	62	31	55	16	19	24	16
Slc36a2	-1.08294	1.25949	9.31956e-10	1.44643e-07	139	97	98	40	33	45	52
Gm26714	-1.08924	0.682665	1.85951e-08	2.15338e-06	74	69	77	29	21	29	33
Lyzl4	-1.0896	0.276589	6.55622e-06	0.000395891	68	40	56	21	24	15	23
Atp6v0d2	-1.09759	5.5386	1.4026e-18	8.08558e-16	2793	1794	2270	817	736	1061	828
Dnmt3aos	-1.09803	2.07176	1.74331e-09	2.55453e-07	280	160	161	85	79	72	64
Klhl38	-1.10006	1.25386	5.74967e-10	9.11245e-08	138	100	96	36	36	42	54
Amz1	-1.105	3.70645	4.07028e-26	6.88784e-23	790	528	586	263	233	226	231
Lrrc32	-1.10662	4.38977	1.99574e-21	1.77449e-18	1311	788	983	401	335	419	383
Gm15440	-1.10767	0.113542	3.31523e-05	0.00162536	59	38	49	26	11	21	15
Krt18	-1.12243	-0.0564349	5.46677e-06	0.000339386	48	38	43	16	11	14	23
N4bp2l1	-1.12673	4.89643	1.01396e-57	1.32978e-53	1480	1391	1507	582	532	485	580
Stra6l	-1.12846	1.74254	1.69584e-11	3.54431e-09	180	128	168	66	54	67	48
Fstl1	-1.14504	1.07651	1.69202e-10	2.91979e-08	119	93	85	41	26	36	42
9830107B12Rik	-1.14699	0.57891	3.08732e-09	4.25086e-07	74	64	69	29	25	24	23
Ltbp4	-1.14747	-0.828082	0.000238045	0.00862404	22	24	26	10	10	7	8
Vwf	-1.1591	2.59252	1.34735e-19	9.81672e-17	368	247	264	112	94	107	111
Krt7	-1.1622	0.143698	1.20935e-05	0.000685113	57	48	46	16	18	9	30
Pdgfra	-1.16432	0.320364	3.7369e-08	4.08404e-06	59	57	56	21	17	18	27
Gm19391	-1.1669	-0.781538	0.000250025	0.00898976	24	26	25	5	10	7	14
Cd28	-1.16835	1.83526	9.22049e-11	1.66792e-08	173	193	146	69	56	40	83
Fam83f	-1.18432	0.909774	1.16493e-09	1.78166e-07	111	80	75	29	37	25	35
Clec2i	-1.1849	3.9084	2.23201e-43	1.95148e-39	817	650	761	276	242	271	272
Fgf2	-1.18752	2.67765	5.27631e-09	6.90249e-07	418	257	268	111	81	159	91
Rad51	-1.20484	-0.331546	6.22385e-06	0.000378809	41	38	28	12	11	10	17
Trim29	-1.20844	1.38087	3.6129e-14	1.22277e-11	151	110	114	42	43	44	46
Armc2	-1.20898	3.02968	4.83071e-34	1.58384e-30	443	367	397	133	131	147	154
Parpbp	-1.21438	-0.51974	0.00014564	0.00572296	38	21	34	13	9	14	7
Kif18b	-1.21555	-0.68226	3.6212e-05	0.00176219	31	26	25	10	6	8	14
Tm4sf1	-1.22098	-0.54892	2.38401e-05	0.0012261	35	28	28	7	8	12	15
Cryab	-1.22334	1.08845	5.70772e-12	1.30183e-09	123	88	94	37	27	35	42
Tnc	-1.22572	0.47258	2.08983e-08	2.38327e-06	68	57	70	22	29	21	18
Gm12708	-1.2579	-0.953718	0.000222151	0.00815524	30	19	18	6	5	8	11
Upk1b	-1.27255	-0.234052	4.31568e-06	0.000278128	47	37	33	16	10	18	8
Foxf2	-1.29103	-1.01967	0.000181975	0.00688264	27	16	21	7	9	6	6
Cyp4f37	-1.29157	-1.01965	0.000111311	0.00457591	26	21	17	7	5	10	6
Tmem178	-1.29646	-0.195604	4.78974e-07	3.98201e-05	49	34	38	18	12	12	11
Rtn4rl2	-1.31402	1.05431	4.78733e-10	7.70364e-08	110	83	110	46	21	35	30
Gm6209	-1.34853	-0.34909	6.43316e-07	5.16811e-05	45	33	31	16	9	11	10
Cenpf	-1.36384	0.663452	1.43336e-12	3.63248e-10	84	76	71	30	19	21	27
Mamdc2	-1.39518	1.06877	2.58814e-15	1.06071e-12	122	94	96	37	34	25	32
Bsn	-1.4461	0.764325	1.27241e-12	3.25607e-10	97	77	79	31	28	25	16
Capn11	-1.46621	-0.558295	1.50633e-06	0.000110518	29	31	35	8	13	9	7
Pla2g2d	-1.49603	1.25784	3.32222e-11	6.57662e-09	165	84	117	37	26	43	33
Map1a	-1.52383	1.77367	1.48227e-23	1.73266e-20	212	151	168	51	56	45	47
Gm37267	-1.53374	-1.40739	0.000115054	0.00471531	21	15	13	6	6	3	3
Kcnq3	-1.55325	-0.650146	6.8106e-07	5.45461e-05	27	29	34	10	6	11	6
Enam	-1.5535	-1.04731	4.90057e-05	0.00227907	26	14	26	5	6	8	5
Ankdd1a	-1.56155	-0.682575	8.01287e-06	0.000471241	32	21	35	5	5	12	10
Macc1	-1.57969	-0.589338	2.30951e-05	0.00119129	38	17	40	8	7	12	7
Efcab5	-1.61444	-0.530959	2.4662e-08	2.76441e-06	42	30	28	8	9	7	11
Gm37607	-1.62162	-1.11783	0.000124214	0.00504344	19	14	30	6	4	6	6
Neil3	-1.66581	-1.70193	0.000198764	0.0074266	13	14	12	2	5	3	3
Wisp1	-1.70166	-0.511379	1.56564e-08	1.84152e-06	38	26	39	10	6	9	9
Il1f9	-1.72953	-1.08998	9.70587e-05	0.00404738	28	24	14	5	5	10	1
Stum	-1.758	0.21734	1.72774e-12	4.33663e-10	76	53	51	16	14	18	9
Gm43690	-1.77825	-1.02003	1.44324e-05	0.000793564	21	19	30	10	2	3	7
Cst7	-1.79849	1.76537	1.05501e-15	4.65082e-13	207	204	144	50	60	22	40
Gm37199	-1.82809	-1.51841	8.22878e-05	0.00352099	19	9	19	4	3	3	4
Adam12	-1.84365	-0.492739	1.65286e-10	2.86163e-08	37	33	37	7	7	6	12
Krt14	-1.91559	-1.83953	9.89768e-05	0.00411755	13	9	14	1	1	5	3
Col5a3	-2.05639	-1.2093	2.31877e-06	0.000161756	25	26	12	3	6	2	5
Igf2bp3	-2.18393	-1.68007	5.97062e-05	0.00269546	8	18	17	3	2	4	1
Ucp3	-2.23297	-1.33845	2.36073e-08	2.65875e-06	21	18	19	3	6	2	2
Gm44206	-2.24666	-0.867453	7.04607e-11	1.31074e-08	36	26	23	5	5	4	5
Krt76	-2.58651	-1.79325	7.76951e-07	6.14752e-05	18	9	14	1	2	1	3
Perp	-2.94202	-2.7011	0.00014158	0.0055959	5	5	7	0	0	1	1
Tmem200a	-3.09697	-2.61656	0.000205544	0.00764185	7	9	3	1	0	1	0
Gm26672	-5.09981	-2.93826	6.3134e-05	0.00282348	6	2	6	0	0	0	0
Xirp1	-5.45269	-2.74595	6.15226e-06	0.000376594	7	8	3	0	0	0	0

## Sheet: e USR DEGs (Z<or>0,p<0.01)
Upstream Regulator	Expr Log Ratio	Molecule Type	Predicted Activation State	Activation z-score	p-value of overlap	Target molecules in dataset
IRF7	0.633	transcription regulator	Activated	4.873	6.58e-11	CASP4,CCL5,CCRL2,DDX58,DHX58,FCGR1A,IFI16,IFI44,Ifi47,IFIH1,IFITM2,IFITM3,Igtp,IRF7,IRF9,IRGM,Irgm1,ITGAM,ITGAX,NRAP,OAS1,OAS2,OAS3,Oasl2,PARP12,PHF11,RTP4,S100A8,Slfn1,STAT2,TLR4,TPST1,Trim30a/Trim30d,UBA7,XAF1,ZBP1
IRF3		transcription regulator	Activated	4.383	2.38e-14	ADAM9,AHNAK,ANXA4,ARG2,Bst2,CCL5,CCRL2,CD274,CDH2,DDX58,DDX60,DHX58,FCGR1A,FGF1,IFI16,Ifi27l2a/Ifi27l2b,IFI44,Ifi47,IFIH1,IFITM3,Igtp,IRF7,IRGM,Irgm1,LCN2,NRAP,OAS1,OAS2,OAS3,Oasl2,PARP12,PHF11,Pmaip1,PNP,Slfn1,STAT2,TIMP3,TLR3,TLR4,TNF,TNFAIP3,TPST1,Trim30a/Trim30d,ZBP1
STAT1		transcription regulator	Activated	4.143	6.7e-16	ALOX15,ARG1,AXL,C1R,C1S,CASP4,CBFA2T3,CCL5,CCND3,CCRL2,CD14,CD274,CEACAM1,CIITA,CREM,CX3CR1,DCSTAMP,DDX60,EGR1,FCER1G,FCGR1A,FCGR2B,FGF2,FGL2,GBP6,HERC6,HIF1A,HLA-DQA1,HLA-DRB5,HTRA1,IFI16,Ifi47,IFIH1,IFITM2,IFITM3,IGF1,Igtp,IL18BP,IL1B,IRF7,IRF9,Irgm1,ITGAX,LCN2,LY6E,OAS1,OAS2,PF4,PHACTR1,PIM1,PPARG,Retnla,RTP4,S100A10,Slfn1,SLFN12L,Slfn2,SOCS3,STAT2,STAT3,TLR3,TLR4,TNF,Wfdc17,XAF1
SREBF2		transcription regulator	Activated	3.035	3.87e-09	AACS,ACLY,ACSS2,ALDOC,CYP4F2,DBI,EBP,ELOVL6,FABP7,FADS2,FDFT1,LDLR,LIPA,LSS,MSMO1,MVK,NSDHL,SQLE,STAR,STARD4,TM7SF2
NUPR1	0.344	transcription regulator	Activated	3	4.94e-08	ACSS1,ALDOC,ASPM,ATF3,ATP6V0A1,BTG1,BUB1,BUB1B,CASTOR2,CCNA2,CCNB2,CDCA3,CDCA8,COL1A2,COL3A1,CREB5,DDIT3,DHCR24,ERMP1,FANCD2,FGF1,GADD45A,GCNT2,GPCPD1,GPSM2,HBEGF,HFE,HIVEP3,IGF2BP3,IL13RA1,KIF11,KNL1,MKI67,MKL2,MMP12,NAAA,NEIL3,Nes,NFIL3,NUPR1,PARP1,PCYOX1,PER3,PFKFB3,PIM1,PLEKHM3,PLK3,POLQ,PPFIBP2,PRAG1,RAD51,RILPL2,RUSC2,SAMD4A,SERPINE1,SIPA1L2,SLC16A10,SLC16A6,SYNE2,TNS3,TRERF1,USP31,WDR91,XB…
ZFP36		transcription regulator	Activated	2.781	8.59e-09	AHRR,CD36,COL3A1,IER3,IL1B,KIF11,LCN2,LMO2,MEFV,NFKBIA,NHSL2,PIM1,PLAU,PLAUR,PRC1,S100A8,SPP1,TFRC,TLR4,TNF,TOP2A,VCAM1
IRF1		transcription regulator	Activated	2.463	5.02e-07	ADAM8,BCL2,C1R,CCL5,CD274,CEACAM1,CIITA,DDX58,FGL2,FPR2,Ifi47,IFIH1,IFITM3,IL18,IL18BP,IL1B,IRF7,IRF9,OAS1,OAS2,PF4,SLPI,STAT2,STAT3,TLR3,TNF,VCAM1,XAF1
SIN3A		transcription regulator	Activated	2.449	0.00552	Acp5,BCL2,CCNG2,COL1A1,COL1A2,CTSK,DDIT3,FBXO32,RARB,SERPINE1
TCL1A		transcription regulator	Activated	2.433	1.97e-17	Acp5,APOBEC1,C3AR1,CCR1,Cd209b,CD300LD,CFP,CLEC4D,CLEC4E,CLEC6A,CTSC,DNMT3A,FABP7,FCER1G,FCGR2B,FKBP5,FPR1,GPNMB,IL1B,ITGAM,LCN2,LY9,MARCO,MMP12,MMP19,MMP8,MSR1,MYO5A,RGS1,S100A8,Srgn,TREM2,UTRN
GATA6		transcription regulator	Activated	2.263	9.78e-09	ALOX15,ATP6V0A1,ATP6V1C1,BCAM,BMPR1A,C1R,CALML4,CAV1,CDCA8,CXCL13,CYP11A1,DAB2,DCBLD2,ENGASE,FGF2,FKBP14,KRT14,KRT7,LAMA1,MEF2C,MYH9,NDUFA3,NR5A2,NUSAP1,PDGFRA,RARB,Saa3,SEMA3C,SLPI,SORBS3,SPARC,STAR,TGFB2,WNT7B
SIRT2		transcription regulator	Activated	2.236	0.00338	AACS,FDFT1,LSS,MVK,SQLE
SREBF1		transcription regulator	Activated	2.22	2.44e-11	AACS,ACLY,ACSS2,ALDOC,BCL2,BHLHE40,Bhlhe41,C5AR1,CD14,CYP4F2,DBI,ELOVL6,FABP7,FADS2,FBXO32,FDFT1,GPNMB,GSR,HFE,IL1B,LDLR,LGALS3,LPIN1,LPL,LSS,MEF2C,MSMO1,NFIL3,NPC1,NR1H3,NSDHL,NUPR1,PLS3,PPARG,PTGIR,SCARB1,Scd2,SERPINE1,SORBS3,SQLE,STAR,STARD4,TF,TM7SF2,TNF,UCP2,UCP3
IRF5		transcription regulator	Activated	2.143	2.32e-05	CCL5,COL1A1,COL3A1,DDX58,DHX58,IFI44,IFIH1,IFITM3,IRF7,OAS1,OAS2,Oasl2,PARP12,STAT2,TNF
KDM1A		enzyme	Activated	2.01	0.0033	APC,ARHGDIB,Bst2,CIITA,COL1A1,COL1A2,IL27RA,KRT18,Milr1,PSAT1,RARB,RASGRP3,SERPINE1,TM4SF1
NDN		transcription regulator	Activated	2	0.0127	CDK1,NUCB2,PPARG,SYP
MAX		transcription regulator		1.982	0.0497	AEBP2,Ccl6,CCNG2,DDIT3,FADS2,FBXO32,GADD45A,HMGA1,RARB,UBE2C
STAT2	0.408	transcription regulator		1.961	0.00694	BCL2,CAV1,CIITA,IFITM2,IRF7,IRF9,OAS1,OAS2
FOXP3		transcription regulator		1.937	0.000312	AKT3,ANXA1,BCL2,CYSLTR1,DUSP6,FGL2,IL7R,JMY,MMP2,NFIL3,NRN1,PDCD4,Pmaip1,PTPN22,RGS1,TNFAIP3
XBP1	0.26	transcription regulator		1.824	4.51e-05	APBB2,BCL2,COPZ1,DDIT3,DDOST,FKBP14,GOLGA3,GOLGA4,GOLGB1,HERPUD1,LMAN1,NR1H3,NUCB2,PDIA3,PDIA4,PDIA6,RPN2,SEC11A,SEC23B,SEC61G,SERP1,SPARC,SSR4,SURF4,TNF,TXNDC5,VCAM1,WFS1,XBP1
CEBPE		transcription regulator		1.743	5.11e-07	ALOX5AP,BCL2,Ccl7,CD14,CDK6,CLEC10A,IL18,ITGAM,LCN2,LYZ,MMP2,MMP8,Retnla,SERPINB2,TNF
PARP1	-0.2	enzyme		1.727	0.000221	BCL2,CASP4,CCL5,CD274,DNAJC12,FKBP5,GBP6,IGF1,Igtp,Iigp1,IL18BP,IL1B,IRGM,PARP1,SELP,TLR4,TNF,VCAM1
MDM2		transcription regulator		1.705	0.00861	ATF3,BCL2,CCNA2,HIF1A,HIPK2,INHBB,KRT14,LYZ,THBS1,TIMP1
SMARCB1		transcription regulator		1.68	1.09e-06	BTG1,CCNA2,CDC7,CDK1,CEACAM1,CENPE,COL18A1,COL1A1,COL1A2,COL5A2,CSF1,CTTN,DOCK4,FCGR1A,FCGR2A,FZD7,GADD45A,GSN,HBEGF,IFI16,IFNAR2,JUP,KIF11,OAS1,OAS3,PPARG,RAB5C,SMC4,SPARC
NR1H3	-0.424	ligand-dependent nuclear receptor		1.676	0.000116	ARG2,ATF3,CCL5,Ccl7,FDFT1,IL1B,LDLR,LPL,MLXIPL,Mt1,Mt2,NFKBIA,NR1H3,NR5A2,PPARG,SCARB1,SLC16A10,STAR,TNF
IRF9	0.217	transcription regulator		1.633	0.00584	CIITA,IFITM3,IRF7,OAS2,SOCS3,STAT2,TNF
NFATC2		transcription regulator		1.533	3.12e-06	CCNA2,CRYAB,CX3CR1,DAB2,EGR2,FGL2,GPNMB,Iigp1,IKZF1,IL18,IRF7,IRGM,LDHA,MITF,NFKBIZ,PLAT,PLK2,PPARG,PTPRS,RCAN1,RGS1,SLFN12L,SOCS3,STAT2,TLR3,TNF,TNFSF8
HNF1B		transcription regulator		1.5	0.0013	ACTN1,ANXA4,BGN,BHLHE40,CDK1,COL5A2,EPS8,JAG1,MET,MMP2,NR5A2,PLAU,PLAUR,PTGIS,SEMA3C,SLC29A1,SPARC
HDAC1		transcription regulator		1.422	1.46e-06	Acp5,ATF3,AXIN2,CCL5,CCNA2,CCNB2,CDK1,COL1A1,COL1A2,CTSK,EGR1,GLUL,LCN2,LMO2,MEF2C,Mt1,Mt2,MYO1F,NASP,Nes,NFKBIA,PDGFB,PFKFB3,PLAU,PPARG,PRAG1,SERPINB2,SERPINE1,SGK1,SPP1,STAT3,TGM2,TNF,TNS1,TOP2A,TPD52,UCP3
SNAI1		transcription regulator		1.42	6.26e-05	ACTN1,AXL,CDH2,COL1A1,CTGF,CTTN,FLNB,FLNC,GSN,HPGD,KRT18,LASP1,MLXIPL,MMP14,SDC1,SPARC,TF,TMOD3,VILL
GPS2		transcription regulator		1.387	6.36e-06	ASAP1,CDK6,DHRS3,FAM20C,NFKBIA,RGL1,RNF144B,SGK1,SHISA5,SNX1,TRERF1,VCAM1,ZNF703
REL		transcription regulator		1.357	0.00227	ACSS2,AHR,ANLN,APP,ATP11A,BCL2,BCL3,CIITA,CREM,EGR2,FADS2,HBEGF,IER3,Iigp1,IL18,JUP,NFE2L2,NFKBIA,NFKBID,PLK2,PYCARD,SOD2,STAT3,TNF,TNFAIP3,Tnfrsf22/Tnfrsf23
NR4A1		ligand-dependent nuclear receptor		1.356	3.39e-09	ACLY,ATF3,AXIN2,BCL2,CCL5,CD36,COL1A1,COL1A2,COL6A2,CSF1,CST7,DDIT3,ELK3,GYS1,HIF1A,JUP,KRT18,LDLR,LPIN1,LPL,LY6E,Mt1,NFKBIA,NUCB2,PDIA3,PPARG,RARB,SERPINE1,STAR,TNF,UBE2C,UCP2,UCP3,VCAM1
HDAC3		transcription regulator		1.34	0.002	ALOX5,CCNB2,CD36,CDH2,COL1A2,ELOVL6,JUP,ME1,MMP12,NFKBIA,PHLPP1,RARB,SPP1,TNF
CREB3		transcription regulator		1.243	0.00537	ANXA1,CCND3,DDIT3,XBP1
RUNX3		transcription regulator		1.229	9.11e-05	CIITA,CTGF,FBN1,FGF2,FSTL1,GRK5,IL18,IL1B,ITGAM,ITGAX,JAG1,LILRB3,MID1,NUAK1,RHOBTB1,TGFB2,TNF,UGCG,ZNF496
IRF6		transcription regulator		1.219	0.000221	CDH2,FPR2,IL1B,PLAU,SOD2,TJP1,TLR4
AHR	0.428	ligand-dependent nuclear receptor		1.207	1.55e-14	ACTN1,ADGRE1,AHRR,APP,ARG2,ATP2B1,CCL5,CCNA2,CCND3,CCNG2,CD14,CD36,CD38,Cdc42,CDH2,CDK1,CGREF1,COL1A1,COL1A2,COL3A1,COL5A2,COL6A3,DCN,DUSP6,ENO1,FBLN2,FZD7,GADD45A,HIF1A,HSPH1,IL1B,ITGAM,JAG1,LDHA,LTBP3,LYST,MMP2,Mt1,Mt2,NFE2L2,NNMT,NQO1,PDGFB,PDGFRA,PLAT,PPARG,SAA1,Saa3,SDC1,SERPINB2,SERPINE1,SLC16A10,SOCS3,SOD2,SPP1,STAT3,TGFB2,TGFBI,THBS1,TIMP3,TIPARP,TNF,VCL
ESR2		ligand-dependent nuclear receptor		1.165	1.1e-10	Abcb1b,ANGPTL2,ANXA4,APC,ARID4A,ATF3,ATP2B1,BCL2,CACNA1D,CAV1,CBFA2T3,CCNA2,CDH2,CHST15,COL1A1,COMP,CYP11A1,EGR1,EYA4,GABBR2,GALNT7,GCLC,GLRX,GPSM2,HPGD,HSD17B4,IGF1,IL1B,LPL,MKI67,MMP14,MMP2,PCYOX1,PERP,PLAUR,PLXDC1,PRKCH,PSAT1,PTGIS,RASSF2,SCARB1,SGK1,SLC9A3R1,SMC2,SOCS3,SPP1,SRXN1,SYNPO,TENM4,TGM2,TIMP1,TNF,TNS3,TSPAN13,TSPO,UCK2,ZBTB18
Gm21596/Hmgb1		transcription regulator		1.133	0.00252	HIF1A,IL1B,PKM,TLR4,TNF
DDIT3	-0.37	transcription regulator		1.132	1.82e-06	ATF3,BCL2,CA6,CASP4,DDIT3,IRAK2,ITGAM,LCN2,NFE2L2,Nrg1,PPARG,STAT3,TENM4,XBP1
DNMT3B		enzyme		1.127	0.0479	APP,CCL5,CD36,CDK1,DDIT3,ESRP2,FGF2,FOXF2,GRK3,MGST1,MID1,PRKCB,PRRC2C,RCAN1,RGS16,RPL10A,TIMP3
SMAD7		transcription regulator		1.105	6.93e-09	ACVR1B,BGN,BMPR1A,CCL5,CCNA2,CDH2,CDK1,CGREF1,COL1A1,COL1A2,COL3A1,COL6A3,CTGF,DCN,GADD45A,HBEGF,IL1B,LTBP3,MET,MMP12,NFKBIA,PLAT,SERPINE1,TGFB2,TGFBI,TIMP1,TIMP3,TNF
POU2AF1		transcription regulator		1.103	0.00296	CCND3,CCR5,IFI44,KCNN4,MS4A6A,PLCG1,PTPRS,S100A10,SPP1
RB1		transcription regulator		1.101	0.00316	ATAD2,BCL2,CASP4,CCNA2,CCND3,CDK1,COA3,CTGF,DCK,DDIT3,DMPK,EGR1,EPS8,EZR,FGF2,GMPS,IGF1,KRT18,MEF2C,MET,MMP2,NDUFA3,NDUFA4,NDUFB10,OAZ2,OGT,PARP1,PIM1,PPARG,RAB27A,RAD51,RYR1,SERPINE1,SOD2,TGFB2,TNF,Tpm2,TUBA1A,ZNF638
CEBPB		transcription regulator		1.069	1.39e-14	Abcb1b,ALOX5AP,ARG1,BCL2,CCL5,CCNA2,CCNB2,CCR5,CD14,CDC42EP3,CLEC4E,COL1A1,COL1A2,CYP11A1,DAB2,DCN,DDIT3,DHRS1,DYNLT1,FBXO32,GADD45A,HMGA1,IER3,IFITM3,IGF1,IKBKE,IL11RA,IL18BP,IL1B,IRF9,KRT18,LAMC1,LCN2,LDLR,LEPR,MSR1,NFKBID,NFKBIZ,NR1H3,Nrg1,PDGFRA,PLA2G4A,PLXND1,PPARG,PRKCD,PRTN3,RCAN1,RORA,SAA1,Saa3,SCARB1,SERPINB2,SGK1,SOCS3,SPP1,SQOR,STAR,STAT3,TF,TM4SF1,TNF,TNFRSF1A,VCAN,XBP1,XDH
ETV5		transcription regulator		1.067	0.00144	ALCAM,CDH2,FXYD5,KRT7,MET,MMP14,MMP2,PKP4,SPP1,TJP1
TSC22D3		transcription regulator		1.061	0.000762	ANXA1,BCL2,CCL5,COL1A1,EDIL3,IL1B,PPARG,SGK1,TNF
NFKB2		transcription regulator		1.039	0.000471	BCL2,CCL5,CD83,CXCL13,HLA-DMB,HLA-DQA1,ICOSLG/LOC102723996,MMP2,ORAI1,SOD2,TNF,VCAM1
MYOCD		transcription regulator		1.035	0.0204	CACNA1D,COL1A1,COL1A2,COL3A1,DDIT3,FBXO32,HSPB7,LPP,MEF2C,VCAN,XBP1
PAX6		transcription regulator		1.034	0.015	ACIN1,Acp5,ADAM9,CDK6,CEACAM1,CRYAB,FABP7,GAB1,LPCAT1,LRG1,LRRC32,MET,MITF,OAS1,PCNX1,PLA2G15,RFFL,SEMA3C,SH2D1B,SMC2,STAR,TNC
TWIST1		transcription regulator		1.033	7.93e-06	ALCAM,ASPM,AXL,BCL2,CDH2,CLU,COL1A1,DCN,GSN,IL1B,KCNN4,LRG1,MET,MMP2,PCOLCE,PDGFRA,SDC3,SPOCK2,SPP1,TF,TGFBI,TIMP3,TNF,VCAN,WISP1
PBX1		transcription regulator		1	0.00152	COL1A1,COL5A2,FABP7,PF4,PLAU,STAT3,TCF7L2
SMARCE1		transcription regulator		1	0.0412	BCL2,CDK1,CENPE,CENPF
NR6A1		ligand-dependent nuclear receptor		1	0.0412	BMP1,CCND3,RAI1,TLR4
TFAP2C		transcription regulator		0.99	0.000736	ALCAM,ANLN,CTGF,CYP11A1,JAG1,MMP14,MMP2,SOD2,THBS1,TIMP1,TNFAIP3,XBP1
NKX2-1		transcription regulator		0.969	6.36e-05	CD14,CD74,CLU,DCK,Ear2 (includes others),EDIL3,FOXF2,FOXQ1,HCK,IER3,KITLG,LCN2,LRG1,LYZ,MMP2,MTUS1,Nes,PDGFRA,RAC2,RAD51,Saa3,SERPINE1,TGFB2,THBS1,TMEM37,WNT7B
ID2		transcription regulator		0.955	4.37e-07	BCL2,BCL3,CBFA2T3,CCNG2,CD83,CDK1,CSF1,EGR2,FCER1G,HIF1A,ICOSLG/LOC102723996,IFI16,IL20RB,IL4R,IL7R,LMO2,MAP4K3,PTPN22,RORA,RPS6KA2,SDC1,SOCS3,STAT4,TF,TNFRSF1A,TNFSF14,TNFSF8,TOX2,TRAF5,TUBA1A
KDM5B		transcription regulator		0.952	0.0129	BUB1B,CAV1,CDCA3,CDK1,CTGF,DDIT3,DHCR24,DLGAP5,EGR1,GADD45A,HMMR,PLS3,TGFB2,TOP2A,WNT7B,XBP1
SPI1		transcription regulator		0.943	3.85e-09	Acp5,ADGRE1,BLNK,C3AR1,CCNA2,CCNB2,CD14,CD209,CD72,CDK1,CDK6,CIITA,CSF1,CTSK,DAB2,DCSTAMP,DUSP6,EGR2,FCER1G,FCGR2B,IFI44,IFITM3,IKZF1,IL18,IL1B,IL7R,IRF7,IRF9,ITGA4,ITGAM,LILRB3,LMO2,LY6E,LYZ,MEF2C,MMP2,PARP12,PRTN3,SPP1,TFEC,TLR4,TNF,TREM1
JUND		transcription regulator		0.933	0.000315	ALAS1,BCL3,CCL5,CLU,CSTA,HPGD,PLAU,PLAUR,SDC1,SERPINB2,SPP1,TIMP1,TNF
POU2F2		transcription regulator		0.929	2.55e-05	ALDOC,ALOX5,ARG2,CCR5,CD22,ENO1,GGA2,KCNN4,LRRC32,LY6E,MVK,PFKFB3,PLEKHG1,RYR1,SPP1,STAT3,XBP1
AEBP1	0.583	peptidase		0.927	0.00252	CD36,COL1A2,NR1H3,PPARG
NR1H2		ligand-dependent nuclear receptor		0.92	1.72e-05	ACE,CCL5,Ccl7,ELOVL6,FDFT1,HSD17B4,IL1B,ITGAX,LDLR,LPL,NFKBIA,NR1H3,RARB,Saa3,SCARB1,SLC16A10,STAR,TNF
SOX2		transcription regulator		0.902	8.26e-05	ABCC3,AHR,APC,ATF3,AXIN2,BHLHE40,BMPER,BMPR1A,CHST15,COL1A1,CTGF,FABP7,IGF1,JAG1,KITLG,KRT14,KRT18,KRT7,LRRC4,Macf1,MEF2C,Nes,NR5A2,Oasl2,PDGFRA,PPARG,PRKCD,PRKCH,SERPINE1,TEAD2,TEC,TET2,TF,TGFB2,TGM1,TIMP3,WISP1,WISP2,ZFHX3
HOXC8		transcription regulator		0.896	0.0123	APP,Ccl7,MSLN,NQO1,SLC16A3,SPP1
HIF1A	0.364	transcription regulator		0.893	3.11e-10	ADAM15,ALDOC,ALOX5AP,ATG9A,AXIN2,AXL,BCL2,BHLHE40,CABIN1,CAV1,CCL5,CCR5,CD164,CD274,CD36,CDH2,CSF1,CTGF,EDNRB,ENG,ENO1,ERGIC1,FHL3,GAPDH,HIF1A,IGF1,IGF2,IL1B,INHBB,JUP,KRT14,KRT18,LDHA,MAFF,MEF2C,MET,MITF,MMP2,NBN,NRN1,PDGFB,PFKFB3,PHLPP1,PKM,PLAUR,POMK,PTGIS,SDC4,SERPINE1,SLC16A3,SLC25A37,SLC29A1,SOCS3,SOD2,STAT3,TFRC,THBS1,TNF,VCAM1,ZDHHC9
NFE2L2	-0.254	transcription regulator		0.876	5.17e-08	ABCC3,Acp5,AHR,ALAS1,ATF3,ATP6V0D2,BCL2,Calm1 (includes others),CCL5,CD36,COL1A1,COL3A1,CTGF,CTSK,DCSTAMP,DDIT3,EPHX1,FKBP5,GCLC,GSR,GSTM1,HERPUD1,IDE,IFRD1,IL1B,IL36G,LGALS8,LPL,LY6E,MAFF,MATK,ME1,MEF2C,MGST1,MSMO1,Mt1,NFE2L2,NQO1,NUCB2,PDIA3,PDIA4,PDIA6,Pmaip1,PPARG,PRKCB,PSAT1,SAA1,SCARB1,SERPINE1,SOCS3,SOD2,SRXN1,SYP,TNF,VCAM1,XBP1
GATA1		transcription regulator		0.871	2.4e-05	ACTN1,ALOX5,ALOX5AP,BCL2,CCL5,CCND3,CCR1,CD164,CD36,CDK6,EGR1,HIPK2,IKZF1,IL7R,INHA,INHBB,ITGAX,LEPR,LMO2,LYZ,MAMDC2,MITF,NFIL3,PF4,PIM1,PLXNA1,SELP,SPOCK2,TFRC,TGM2,TOP2A,VWF
ESRRA		ligand-dependent nuclear receptor		0.853	0.00505	ALAS1,ALDOC,B4GALT6,CD36,CDH2,CKB,COL1A1,ENO1,GAPDH,HSD17B4,LDHA,LIPA,LPL,PDP1,PKM,PPARG,PRKCD,Scd2,SPP1,STAC2,TOP2A
PRDM1		transcription regulator		0.853	0.00542	ADAM8,ARG2,AXIN2,CADPS2,CD22,CD74,CIITA,DUSP16,ECM1,EGR2,HAL,HLA-DQA1,IL1B,IL7R,ITGA4,ME1,MS4A4A,PIK3AP1,PLA2G4A,RASSF2,S100A8,SLC25A37,SLC6A12,TNF,XBP1
PAX7		transcription regulator		0.847	0.00627	AHR,ATP11A,CDH2,EYA4,IL13RA1,MDFIC,MSLN,NQO1,PARM1,PPARG,SYNE2
SPDEF		transcription regulator		0.832	2.77e-06	APC,CDH2,COL1A1,COL5A2,COL6A2,COL6A3,CTGF,HIF1A,LAMC1,LASP1,PLAU,PLAUR,SDC1,SERPINE1,TNC,UCP3
RELA		transcription regulator		0.821	3.25e-09	Abcb1b,AHR,AHRR,ALCAM,ALOX5AP,AP1B1,APP,ARHGDIB,BCL2,BCL3,BHLHE40,BLVRA,CAV1,CCL5,CD14,CIITA,COL1A1,COL1A2,CRYAB,CTGF,DDIT3,EGR1,FGF2,GRK5,IER3,IGF1,IKBKE,IL1B,IL7R,IRF7,KRT18,LTC4S,LYN,NFE2L2,NFKBIA,NFKBID,NOD2,OAS2,ORAI1,PDGFB,PKM,PLAU,PLK3,Pmaip1,PPARG,PRDX6,PRKCD,SAA1,Saa3,SDC4,SELP,SOD2,STAR,TGM2,TNF,TNFAIP3,Tnfrsf22/Tnfrsf23,TREM1,VCAM1
MEF2C	-0.243	transcription regulator		0.811	0.0192	ATF3,Ccl6,CCR5,CKB,COL1A1,COL1A2,COL3A1,EGR2,HSPB7,IKZF1,KCNJ2,MEF2C,MMP12,MMP8
ECSIT		transcription regulator		0.792	2.21e-06	BCL3,CD83,IER3,IL1B,IRF7,NFKBIA,PIM1,PLAUR,SOD2,TNFAIP3
MSX2		transcription regulator		0.785	0.00494	CDH2,EGR2,EPHA4,PPARG,SPP1,TGFB2,WNT7B
HEXIM1		transcription regulator		0.775	0.00329	ANXA1,COL1A1,FGF2,HIF1A,TGFB2,Tmsb4x (includes others)
ZNF382		transcription regulator		0.762	0.000933	CDK6,IKBKE,MITF,STAT3
NRIP1		transcription regulator		0.718	0.0146	CCNB2,CCNG2,CDK1,IL1B,RARB,SLC16A10,SLC36A2,STAR,TNF
TP63		transcription regulator		0.71	2.05e-06	AHR,APC,ARG1,ATG9A,AXL,BCL3,BHLHE40,CCNA2,CCND3,CDH2,CDK1,CDK18,CDK6,CEACAM1,CSTA,DUSP6,ENG,FBN1,FDXR,FLOT2,GADD45A,GAPDH,HBEGF,IER3,IKBKE,IL1B,ITGA4,JAG1,KRT14,KRT7,LYN,MAFF,NEIL2,PERP,PLAU,Pmaip1,RAC2,RAD51,S100A8,SERPINB2,SERPINE1,TGFB2,THBS1,TIMP3,TINAGL1,TNC,TNFRSF1A,UPK1B,VILL
PGR		ligand-dependent nuclear receptor		0.694	1.06e-12	ALOX15,BTG1,BUB1,CCNB2,CCND3,CD36,CDK1,CKAP4,COL6A2,DPYSL2,EZR,FKBP5,FLOT2,GLUL,HBEGF,HIF1A,HPGD,IER3,KLF9,KRT18,MATK,MBOAT7,MTSS1,MYO10,NFKBIA,NPC1,PAPSS2,PFKFB3,PLAU,PLK2,PPARG,PRKCH,RASSF2,S100A8,SDC1,SERPINB8,SLC31A2,SLC9A3R1,SNAPC1,STAT3,TBC1D8,TGFBI,TIPARP,TM4SF1,TNC,TNF,TRAF5,UCK2,UGCG,VCAN,VCL,WISP2
EPAS1		transcription regulator		0.692	1.06e-06	ALDOC,ARG1,ARG2,AXL,BCL2,BHLHE40,CACNA1A,Calm1 (includes others),CAV1,CCR5,CKB,CTGF,DDIT3,ENO1,FBLN2,HIF1A,INHBB,LDHA,LDLR,MAFF,MMP14,NFIL3,NRN1,P2RY1,PFKFB3,PPARG,SERPINE1,SLC29A1,SLC6A8,SOD2,TNFAIP3,WISP2
GATA2		transcription regulator		0.689	0.000237	ADGRE5,ALOX5,ANGPTL2,AQP9,CCL5,CD300LD,CD36,CDK6,CLEC4E,CST7,CSTA,CYP11A1,DENND2A,DMBT1,Ear2 (includes others),F13A1,FGD4,GDA,Gm5900,GPR141,IKZF1,IL4R,ITGAM,LCN2,LMO2,MCEMP1,MEF2C,MGST1,MMP2,NFIL3,NRXN2,PHLDA3,PLK2,PPARG,Ppbp,PRTN3,RCAN1,S100A8,SELP,SERPINB2,TFRC,TGM2,THBS1,VCAM1
KLF3		transcription regulator		0.686	0.00501	AHNAK,ARID5A,BCL2,BCL3,CARHSP1,CFP,CTSC,Cux1,DMWD,HS3ST1,IGF2BP3,KCNK13,LILRB3,LMO2,LRRK2,MAGED1,MATK,MYADM,MYO5A,NSMCE1,PCYOX1,RNF166,RYR1,SDC1,SGK1,SLC14A1,SLC28A2,STAT4,TATDN2,TMOD3,TRIM36,TUBA1A,UGCG,WSB1
GFI1		transcription regulator		0.659	0.0109	BCL3,CREBBP,CSF1,EGR2,IL1B,IL7R,IRAK2,LYZ,NFKBIA,Pmaip1,TNF,TNFRSF1A,TNFSF14
NR1D1		ligand-dependent nuclear receptor		0.655	0.00928	ACLY,EGR1,FADS2,ME1,MEF2C,NUPR1,TLR4
GATA4		transcription regulator		0.626	8.34e-06	BCL2,CDCA8,COL1A1,COL1A2,COL3A1,CTGF,CYP11A1,DAB2,EPHX1,FGF2,HSPB7,IFI16,INHA,INHBB,KCNJ2,KRT14,KRT7,MEF2C,MYH9,NR5A1,NR5A2,NUSAP1,RARB,SPP1,STAR,TGFBI,TIMP1,VCAM1
STAT3	0.401	transcription regulator		0.601	7.77e-21	AHR,ALOX15,ARG1,ARG2,BCL2,BCL3,C5AR1,CCDC88A,CCL5,CCR1,CCR5,CCRL2,CD209,CD274,CD74,CD9,CDH2,CDK1,CEACAM1,CIITA,COL1A1,COL1A2,COL3A1,CTGF,CTTN,CXCL13,DDIT3,EGR1,EGR2,FCER1G,FCGR1A,FGL2,GADD45A,GBP6,GIGYF1,GLIPR1,HERC6,HIF1A,HLA-DQA1,HLA-DRB5,IFI16,IFI44,IFIH1,IFITM2,IFITM3,Igtp,IKBKE,IL1B,IL4R,IRF7,IRF9,Irgm1,ITGAM,JAG1,LDHA,LEPR,LYZ,MITF,MMP12,MMP2,MRAS,Mt1,NFKBIZ,NRP2,OAS1,OAS2,OAS3,Pcnt,PDIA4,P…
NFKB1		transcription regulator		0.597	2.66e-08	Abcb1b,AHRR,APP,ARG1,BCL2,BCL3,BHLHE40,CCL5,CIITA,COL1A1,COL1A2,CSF1,CTGF,EGR1,FANCD2,GNAI3,GRK5,HLA-DMB,ICOSLG/LOC102723996,IER3,IKBKE,IL18,IL1B,JAG1,LTC4S,MSR1,NFKBIA,NOD2,ORAI1,PLAU,PLK3,PRKCD,PTAFR,Retnla,RGS1,Saa3,SDC4,SELP,SOD2,TNF,TNFAIP3,VCAM1
RUNX2		transcription regulator		0.591	7.11e-06	AXIN2,BCL2,CCR5,CDH2,CIITA,COL1A1,COL1A2,DPYSL3,FLRT2,HIF1A,HTRA1,IL20RB,LGALS3,MKI67,MMP14,MMP2,PLAU,SERPINE1,SPP1,TIMP1,UGCG
ARNT		transcription regulator		0.588	0.000649	AHR,ALDOC,ATP5PO,BCL2,BHLHE40,CAV1,CCR5,ENG,ENO1,GAPDH,HIF1A,LDHA,Macf1,NQO1,SERPINE1,SOCS3,TFRC,UBE2C
GATA3		transcription regulator		0.588	0.00931	BCL2,CCL5,CCR1,CCR5,CDH2,CYP11A1,ELOVL6,GLUL,IL7R,KRT14,MYO10,NFIL3,NR5A2,PPARG,RCAN1,S100A8,SLPI,STAT4,TGM1,TJP1,TNF,Trim30c,VCAM1,XBP1
NR5A2	0.784	ligand-dependent nuclear receptor		0.577	0.00409	ABCC3,BCL2,CYP11A1,IL1B,INHA,LDLR,Mt1,NR5A2,PLK3,SAA1,SCARB1,STAR,TNF
HDAC2		transcription regulator		0.577	0.00637	ALOX5,CCNG2,COL1A2,COMP,EGR1,FDXR,IGF1,Mt2,MYO1F,NASP,NFKBIA,PDGFB,PLAU,RARB,TNF,TPD52
RBPJ		transcription regulator		0.576	0.000751	CSF1,EPHA4,FBXL19,FGF1,FGF2,HMMR,IGF1,IGF2,IL18,IL1B,IL7R,INHA,INHBB,JAG1,KITLG,LFNG,PDGFB,SDC1,TGFB2,TNC
ID3		transcription regulator		0.571	2.92e-07	BCL2,BCL3,CBFA2T3,CCNG2,CD72,CD83,CDK1,CSF1,EGR2,ELOVL6,FCER1G,GNL3,HIF1A,ICOSLG/LOC102723996,IFI16,IL20RB,IL4R,IL7R,LMO2,MAP4K3,MMP2,PTPN22,RORA,RPS6KA2,SOCS3,STAT4,TNFRSF1A,TNFSF14,TNFSF8,TOX2,TRAF5
ATF3	-0.515	transcription regulator		0.556	0.00371	ATF3,CCL5,CD83,CDK1,DDIT3,GBP6,GSN,IL1B,LDLR,MMP2,SERPINE1,STAT3,TNF
PARP9		enzyme		0.555	0.00571	CD74,HLA-DQA1,IFI44,IRF7,OAS2
MYOG		transcription regulator		0.555	0.0345	CCND3,FBXO32,IFI16,IGF2,MEF2C
ATF6		transcription regulator		0.552	0.000246	BUB1,DDIT3,HERPUD1,HMMR,LMAN1,NUCB2,PDIA4,PRDX2,RCAN1,SPARC,UBE2C,XBP1
TP53		transcription regulator		0.544	1.05e-34	Abcb1b,ACE,ACLY,ACTN1,ADAM8,ADAMTSL4,ADGRE5,AKT3,ALOX15,ALOX5,ANKH,ANLN,ANXA1,ANXA4,AP1B1,APBB2,APC,APOBEC1,APP,ARHGAP1,ASPM,ATAD2,ATF3,AXIN2,BCL2,BCL3,BHLHE40,BICD2,BMP1,BTG1,BUB1,BUB1B,CALU,CARD10,CARHSP1,CASP4,CAV1,CCNA2,CCNB2,CCND3,CCNG2,Cdc42,CDC42EP3,CDC7,CDK1,CENPF,CGREF1,CHD3,CKB,CLU,COL18A1,COL1A1,COL1A2,COL3A1,COL5A2,COL6A2,CRYAB,CSF1,CTGF,CTSK,DBI,DCK,DDIT3,DHCR24,DLGAP5,DRAM1,DUSP6,EG…
SATB1		transcription regulator		0.513	4.49e-06	ACTN1,APC,BCL2,BLNK,CEACAM1,Cux1,DNMT3A,FCGR1A,GLRX,HLA-DMB,HVCN1,IKZF1,IL4R,IL7R,ILF3,IRF7,KITLG,NCOR1,NFE2L2,PRKCB,RGS1,SGK1,SIPA1L2,SUN2,TNF,TNFSF12,XAF1
ESRRG		ligand-dependent nuclear receptor		0.502	0.000208	ALDOC,ENO1,FBXO32,FGF1,GAPDH,KCNQ1,LDHA,LPIN1,LPL,PKM,UCP3
EGR1	-0.614	transcription regulator		0.494	2.65e-14	Abcb1b,ACE,ALOX5AP,APP,ATF3,CAV1,Ccl6,Ccl7,CCR1,CLU,COL1A1,COL1A2,CREM,CSF1,EGR1,EGR2,EIF4EBP1,FGF2,GADD45A,HBEGF,HIF1A,HPGD,IGF2,IL1B,ITGAM,LDLR,LYZ,ME1,MMP14,PF4,PPARG,Ppbp,SERPINE1,SGK1,SLC12A2,SOD2,SPP1,SQLE,THBS1,TIMP1,TLR4,TNF,VCAM1
KEAP1		transcription regulator		0.477	2.17e-10	Acp5,AHR,ATP6V0D2,BCL2,CTSK,DCSTAMP,GCLC,IL18,IL1B,NFE2L2,NQO1,PPARG,SELP,TOP2A,VCAM1
NAB2		transcription regulator		0.454	0.00571	ALOX5AP,FGF2,HIF1A,PLAU,PPARG
TCF4		transcription regulator		0.451	1.94e-09	ALCAM,AXIN2,CBFA2T3,CCNA2,CCNB2,CDCA3,CDK1,CKAP4,Clec2d (includes others),DCK,DDX58,FGF1,HMMR,IFI16,KCNN4,MITF,MKI67,NCAPG,NCOR2,PDIA4,PDIA6,PLAU,PPARG,PRC1,RCBTB2,SERPINB1,SGK1,SLAMF7,SPP1,STAT3,TCF7L2,TRAF5,TXNDC5,VCAN,WISP2,XBP1,ZBP1
DTX1		transcription regulator		0.447	0.016	DUSP6,EGR1,LY6E,SPP1,TGFB2
DNMT1		enzyme		0.447	0.0281	CDK1,FBN1,FOXF2,IGF2,Mt1,PYCARD,RPL10A,SERPINB2,TIMP3,XIST
UXT		transcription regulator		0.437	0.000124	BUB1,CCNA2,FKBP5,HPGD,KRT18,NCOR1,NFKBIA,TLR3,TNFAIP3
IRF4		transcription regulator		0.434	9.41e-05	Acp5,ARG1,CDK1,CIITA,CX3CR1,DBI,DDIT3,EZR,IL1B,IL7R,IRF7,IRF9,OAS1,PHF11,PLAUR,RAD51,RORA,SPP1,STAT2,TNF,XBP1,ZFP36L1
IKZF1	0.221	transcription regulator		0.423	0.000479	AXL,BLNK,CCND3,CDK6,CYP2J2,FKBP9,GPR68,HNRNPLL,IFI16,IGF1,IL7R,KITLG,KMT2A,LMO2,MMP14,PPP1R9A,SULF2,TMEM119,VWF
CEBPA		transcription regulator		0.412	2.09e-11	Abcb1b,ACLY,ADCY7,ALOX5AP,ANPEP,ANXA1,ARG1,ARG2,BCL2,BTG1,C3AR1,CCNA2,CCNB2,CCR1,CD14,CIITA,CKAP4,COL1A1,COL1A2,CSF1,CTSK,CYP11A1,EGR2,EPHX1,FCGR1A,FTO,GADD45A,GAPDH,GLIPR1,GLRX,HMGA1,HPGD,IER3,IGF1,ITGAM,ITGAX,KRT14,KRT7,LCN2,LEPR,LPL,MALT1,MMP8,NFIL3,NR5A2,OAS2,PLXND1,PPARG,PRTN3,PTAFR,RAB31,RORA,S100A8,Saa3,SERPINB1,SERPINB2,SERPINE1,SOCS3,SOD2,SPP1,STAR,TET2,TGFB2,THBS1,TNFRSF1A,VCAN,VCL,ZMIZ1
HIPK2	-0.244	kinase		0.411	0.0257	ALOX5AP,BCL2,DIAPH3,EGR1,HIF1A,LGALS3,RAC2,SLC25A37,TMEM26
MTDH	-0.221	transcription regulator		0.404	0.008	BCL2,HIF1A,HTRA1,ME1,MMP2,NCOA4,RARB
KLF5		transcription regulator		0.403	0.0006	ARG1,CDK1,CGREF1,HIF1A,LAMA1,PDGFB,PPARG,TBC1D14,UCP2,UCP3,WFS1
SRA1		transcription regulator		0.391	0.00722	CAV1,PPARG,STAR,TGFB2,THBS1
SCX		transcription regulator		0.391	0.00899	COL1A1,COMP,SPP1,TIMP3,TNC
SMARCA2		transcription regulator		0.378	0.0459	BCL2,CD36,CXCL13,FKBP5,ITGAM,MEF2C,PPARG,RAB27A
PPARG	-0.628	ligand-dependent nuclear receptor		0.372	3.47e-09	Abcb1b,ACLY,ARG1,ASAP1,ATP5PO,BCL2,CAV1,CCL5,CD274,CD36,CDK6,COL1A1,COL1A2,CTGF,DHRS3,EIF4EBP1,ELOVL6,EPHX1,FAM20C,FGF1,GAPDH,HR,IGF1,IL1B,IL36G,KRT18,LDLR,LPL,ME1,MGST1,MKI67,MMP14,Ncoa6,NFE2L2,NR1H3,PF4,PFKFB3,PPARG,RARB,Retnla,RGL1,RNF144B,S100a11,S100A8,SAA1,SCARB1,SDC1,SERPINE1,SGK1,SHISA5,SLC27A1,SNX1,SOCS3,SPP1,TJP1,TLR4,TNF,Tpm2,TRERF1,UCP2,UCP3,VCAM1,ZNF703
CDX2		transcription regulator		0.352	0.0248	APC,AXIN2,BCL2,CD9,CLU,EZR,FGF1,FOXQ1,KMT2A,LGALS8,MTUS1,SYNPO,TCF7L2,TFEB
PDX1		transcription regulator		0.332	0.000651	ATF3,ATG9A,CKB,COL1A1,COL3A1,CREM,DUSP6,EGR1,FGF1,FGF2,IER3,IL1B,KRT18,MAN1A1,MITF,Mt1,NQO1,NR5A2,PAPSS2,Pmaip1,RHOBTB1,SPP1,TCF7L2
KLF2		transcription regulator		0.32	2.48e-11	ACE,ADAM15,BCL3,CAV1,CCL5,Ccl7,CCND3,CCR5,CD36,CDH2,CTGF,CX3CR1,ECM1,GADD45A,HIF1A,ICOSLG/LOC102723996,IGF2,IL1B,KCNN4,KITLG,LEPR,LTC4S,MMP14,NFKBIA,NQO1,PPARG,PTGIS,SERPINE1,TFRC,TGFB2,THBS1,TIMP1,TNF,VCAM1,VWF
SNAI2		transcription regulator		0.319	0.00752	AXL,COL1A1,CTGF,EGR2,HPGD,JUP,KRT18,MEF2C,MMP14
HTT		transcription regulator		0.316	4.93e-09	ALDOC,APP,ATF3,ATP1A3,ATP5PO,ATP8A1,BCL2,BCL3,BHLHE40,BMP1,C1R,CALML4,CCL5,CD74,CD9,COL18A1,COL6A3,CREBBP,CRYAB,CTGF,CTTN,DCN,DDIT3,DUSP6,EDNRB,EGR1,EGR2,EPB41L3,EVL,FABP7,FDFT1,FGF1,GAPDH,GCLC,GLUL,GRK5,GSN,GSR,HBEGF,HIF1A,HMGA1,IFI16,IGF2,IL11RA,JUP,KCNJ2,KLF9,LDHA,LDLR,MAN1A1,MMP14,MMP2,Mt1,NDUFA3,NFE2L2,NFIL3,P2RX7,PER2,PLAUR,PLCB1,PPARG,PRKCB,PRKCD,PTPN22,RARB,RGS16,SCAMP5,Scd2,SGK1,SIRPA,SL…
VHL		transcription regulator		0.296	5.77e-05	BCL2,BHLHE40,CAV1,CDH2,CTGF,DAB2,FLCN,HIF1A,IER3,IFITM3,IL1B,MMP14,PDGFB,PFKFB3,SEC61G,SIGLEC8,SLC16A3,SOD2,SPARC,TFRC,TNF
TCF3		transcription regulator		0.287	6.41e-12	ALCAM,ANLN,ATF3,AXIN2,BLNK,BUB1,CBFA2T3,CCNA2,CCNB2,CCND3,CDCA3,CDK1,CDK6,CGREF1,CKAP4,Clec2d (includes others),COL1A1,CYP11A1,DCK,DDX58,EIF4EBP1,GADD45A,HMMR,HS3ST1,IFI16,IL1B,IL7R,KCNN4,KIF11,LMO2,MEF2C,MFSD13A,MKI67,MSMO1,NCAPG,NFIL3,NUSAP1,PDIA4,PDIA6,PRC1,PRDX2,RASA4,RCBTB2,RGS16,RORA,SERPINB1,SLAMF7,SLC12A2,SOCS3,TF,TNF,TOP2A,TRAF5,TXNDC5,XBP1,ZBP1,ZC3H12A
FBXW7		transcription regulator		0.283	0.0355	CD36,HSPH1,NQO1,PPARG,SERPINE1,TLR4
PAX5		transcription regulator		0.277	0.0045	BCL2,BLNK,CD22,CD72,CIITA,MMP2,SDC1,SLC16A10
HNRNPK		transcription regulator		0.277	0.00741	ALOX15,LDLR,LPP,NRXN2,UCP2,VCAN
NR1I2		ligand-dependent nuclear receptor		0.24	0.00137	Abcb1b,ABCC3,AHR,ALAS1,CD36,ELOVL6,GLUL,GSTM1,IGF1,LCN2,MGST1,PAPSS2,PDIA4,PPARG,S100A8,SCARB1,STAT3,TF,TGM2,TNF
RXRA		ligand-dependent nuclear receptor		0.222	2.93e-05	ABCC3,APP,ARG2,Ccl6,CCNA2,CCND3,CD36,CD38,COL1A1,CRYAB,ENG,EPHX1,FADS2,GCLC,HCK,HIF1A,HSD17B4,IER3,KLF9,LPL,MLXIPL,NAV2,NR1H3,NR5A2,PPARG,RARB,RORA,SDC1,SLC27A1,SPP1,STAR,TGFB2,TNF,UCP3,Ugt1a7c
HOXA10		transcription regulator		0.218	0.00505	ALOX5AP,COL3A1,CSTA,EGR2,FCER1G,HLA-DQA1,KLF9,KRT18,LCN2,LEPR,LYZ,ME1,P4HB,PRKCD,REM1,Scd2,SLC27A1,ST6GAL1,STK17B,TTC3,XDH
HIC1	-0.9	transcription regulator		0.213	0.0132	AHNAK2,LCN2,LGALS8,MMP12,PLA2G4A,RIN2,SNAPC1,SPP1,TNS3
TFAP2A		transcription regulator		0.182	8.27e-05	ALCAM,ANXA1,BCL2,CYP11A1,DCBLD2,G3BP2,IGF2,KRT14,LIPA,MMP14,MMP2,PLAU,PLAUR,PPARG,SERPINE1,SOD2,TIMP1,WISP2
FLI1		transcription regulator		0.164	0.00752	CCL5,CCND3,COL1A1,COL1A2,CTGF,EGR1,PF4,RARB,TNC
NR1I3		ligand-dependent nuclear receptor		0.159	0.000207	ABCC3,AHR,ALAS1,CYP27A1,EIF4EBP1,EPHX1,GSTM1,HSD17B4,LRG1,MAFF,Mt1,Nedd4,PAPSS2,RARB,SLC29A1,TNFRSF1A,WISP1
CYLD		transcription regulator		0.151	0.0301	AXIN2,FCER1G,IL1B,IL7R,SERPINE1
FOS		transcription regulator		0.138	2.98e-21	Acp5,ADAM12,ALAS1,ANXA4,ASAP1,ATF3,C3AR1,CALU,CCL5,CCNA2,CD14,CD164,CLIP1,CLU,COL18A1,COL1A1,CREBBP,CSTA,CTGF,CYP2J2,EGR1,EGR2,ELOVL6,ENO1,EPHX2,EPS8,EZR,FBN1,FGF2,FLRT2,FSTL1,GPSM2,GSR,HMMR,HPGD,HPGDS,IL36G,KCNN4,KITLG,LAMA3,LGALS3,LPL,LTBP3,Macf1,MALAT1,MET,MGAT4A,MGST1,MMP2,MMP8,MSLN,Mt2,MYH9,NFE2L2,NFIL3,NQO1,NR5A2,Nrg1,NSDHL,PAOX,PCNX1,PIK3CB,PLA2G4A,PLAT,PLAU,PLAUR,PLK2,Pmaip1,PXK,S100A10,S…
ZEB1		transcription regulator		0.138	0.00254	CCNG2,ESRP2,KRT18,LPCAT1,OAS1,PLAU,SERPINE1,TF,XDH
RUNX1		transcription regulator		0.134	1.58e-05	ADAMTSL4,ALCAM,ARL5C,CCND3,CD72,Cdc42,CSF1,CST7,CYP11A1,ENG,IL1B,IL7R,ITGA4,KLRB1,MET,MMP8,Mt1,MYH9,NFIL3,PF4,PLXND1,PRKCB,SERPINE1,SPP1,STAT3,TIMP1,TJP1,UGCG
VDR		transcription regulator		0.108	0.0068	ABCC3,ACE,CD14,COL1A1,GADD45A,IER3,IL18,KSR2,LDLR,NOD2,PLCG1,RARB,SPP1,STAT4,TGFB2,UCP2,UCP3
CEBPD		transcription regulator		0.105	3.14e-06	ALOX5AP,CCNB2,CD14,CLU,DDIT3,HIF1A,IGF1,IKBKE,IL1B,ITGAM,ITGAX,MITF,MMP8,PDGFRA,PPARG,PRTN3,PTAFR,Saa3,XBP1
PPARGC1A		transcription regulator		0.101	0.00037	ALAS1,ATP5PO,CD36,COMP,COX7B,CYP11A1,FBXO32,GOT2,INHA,LDHA,LDLR,LIPA,LPIN1,LPL,ME1,MITF,MSMO1,NR1H3,NR5A1,NR5A2,NSDHL,SCARB1,SLC39A14,SOCS3,SOD2,STAC2,STAR,TNF,UCP2,UCP3
FOXL2		transcription regulator		0.085	0.00619	ATF3,IER3,MAFF,NR5A1,NR5A2,PRTN3,SERPINB2,SOD2,TNFAIP3,TNFRSF1A
CBX5		transcription regulator		0.081	0.00306	AXIN2,CEACAM1,CYP2J2,FAM198B,FKBP14,FOXQ1,LCN2,OAS1,PPARG,PPFIBP2,RIN2,RORA,SLC7A7,TGFBI,TM4SF1,TSPAN13
TAF4B		transcription regulator		0.074	0.000555	CTGF,IER3,INHA,INHBB,NFKBIA,SPP1,TNFAIP3
CREB1		transcription regulator		0.059	8.25e-11	AKT3,ALAS1,ANGPTL2,ARG1,ARPC3,ATF3,BCL2,BHLHE40,CACNA2D1,CADPS2,CCNA2,CCNB2,CCND3,CD9,CDCA8,CDH2,CDK14,CGREF1,CIITA,CREM,CYP11A1,DKK2,EBP,ECM1,EDIL3,EGR1,EGR2,FGL2,GADD45A,GDA,GPNMB,HECA,HERPUD1,HPGD,IER3,IL1B,INHA,IRF7,LCN2,LDLR,LGALS8,LPL,LSS,MKI67,MSMO1,MTSS1,MVK,NDUFA4,NFIL3,NFKBID,NRP2,PDGFRA,PER2,PGM2L1,PLA2G4A,PLAT,PLXDC2,PLXNC1,PPARG,RASGEF1B,RELT,Retnla,RRAS2,SERINC2,SGK1,SMPD3,SMS,SOD2,…
YAP1		transcription regulator		0.054	0.00219	ANLN,CDK1,CDK6,CTGF,DIAPH3,FBXO32,FGF1,GAB1,IGF2,LDHA,MSLN,NUPR1,PDGFB,RAD51,VCAM1
PML		transcription regulator		0.033	0.000212	ANXA4,CDH2,CIITA,FANCD2,GADD45A,HLA-DMB,JUP,LDLR,LPL,LYZ,MAFF,NFE2L2,NQO1,PIK3CB,PRKCH,RRAS2,TNFAIP3,TRIO,UCP2,UCP3
JUN		transcription regulator		0.025	3.61e-15	Abcb1b,AKT3,ALAS1,ANGPTL2,ANXA1,APP,ATF3,AXL,BCL3,BTG1,C3AR1,CAV1,CCNA2,CCND3,CD14,CD164,CD274,CDK1,CLU,COL1A1,COL1A2,CSF1,CSTA,CYP11A1,CYP2J2,DUSP6,EPHX2,EZR,FABP7,FGF2,FLNC,GCLC,HMGA1,HPGD,IFI16,IL1B,IL7R,ITGAM,LGALS3,MCF2L,MET,MMP12,MMP2,MMP8,MSR1,NFKBIA,NFKBIZ,NQO1,NR5A2,NRAP,PDCD4,PLA2G4A,PLAU,PLAUR,Pmaip1,S100A10,SAA1,SDC1,SERP1,SERPINB2,SERPINE1,SGK1,SOCS3,SOD2,SPARC,SPP1,STAR,SULF2,TF,THB…
PPARD		ligand-dependent nuclear receptor		0.011	0.023	BCL2,CD36,CDK1,FABP7,GOT2,IKBKE,IL1B,Irgm1,LDHA,LPL,PCYOX1,PER3,PPARG,SERINC2,SLC27A1,THBS1,TLR5,TNF,UCP2,UCP3
HOXD3		transcription regulator		0	1.68e-05	COL1A1,JUP,MMP2,SDC1,SERPINE1,TGFBI,TGM2,THBS1
RORC		ligand-dependent nuclear receptor		0	0.000117	CCL5,CD28,CD36,DHCR24,ELOVL6,FDFT1,GSTM2,HIF1A,HPGD,IL1B,KLRB1,LCN2,Mt1,Mt2,NNMT,NSDHL,RORA,S100A8,Scd2,SLC16A10,SPARC,SULF2,TNF
WWC1		transcription regulator		0	0.00252	CDH2,CTGF,FGF1,PDGFB
PHB		transcription regulator		0	0.0161	BCL2,CYP11A1,IL1B,TNF
BRD7		transcription regulator		0	0.0295	FGF2,PYCARD,RAD51,VCAN
CTBP1		enzyme		0	0.0445	CCNG2,COL1A2,JUP,THBS1,VCAN
SOX3		transcription regulator		0	0.0483	BMPER,BMPR1A,CHST15,Macf1,NR5A1,Oasl2,PDGFRA,TEAD2,TGFB2
ASXL1		transcription regulator		0	0.0487	GPCPD1,LPL,PDCD4,PPARG,RARB,SERPINE1
IFI16	1.026	transcription regulator		0	6.32e-06	CCL5,CD28,DDX58,GADD45A,IFI16,IL7R,LDLR,LPL,MGST1,NFKBIA,OAS1,PIM1,STAT2,TNF,UCP3,VCAM1
FOXA1		transcription regulator		-0.075	0.00715	ANXA1,COL18A1,ELK3,EPHX1,FSTL1,JAG1,LYN,MALT1,MLXIPL,RORA,SLC12A2,SLPI,TF,TNFSF12,Tpm2,UST,WNT7B,XBP1
MTA1		transcription regulator		-0.103	0.0227	MMP2,SERPINB1,SLC16A10,STAT3,TNF,WISP1,WISP2
STAT4	0.367	transcription regulator		-0.141	1.6e-09	ACSS1,ACVRL1,AHNAK,ALDOC,AP2A2,BCL2,BCL3,CCR5,Ctla2a/Ctla2b,DDX58,FCER1G,FDX1,FZD7,GCNT2,IER3,IFIH1,KLF9,KRT18,LPIN1,LTBP3,MAGED1,MATK,MGARP,Mt1,NXN,PRDX6,R3HDM1,RAMP1,RGS16,RORA,RRAGD,SERPINB1,SERPINE1,SH2B1,SOCS3,SRPK1,TIMP1,TNF,TPD52,Trim30a/Trim30d
NCOR1	-0.199	transcription regulator		-0.152	0.00496	BCL3,CCNA2,CREM,DBI,DHCR24,IL1B,LYZ,ME1,NCOR2,PPARG,PRKCD,RARB,UCP3
SP3		transcription regulator		-0.157	2.52e-07	AEBP1,AHRR,APBA1,ATF3,CDH2,CEACAM1,COL1A1,COL1A2,DNMT3A,EGR1,FDX1,IGF1,IGF2,JAM2,LAMA1,LDLR,LPL,MET,MMP2,NR5A2,PKM,PLAU,PLAUR,PRKCD,RRAS,SCARB1,SERPINE1,SGK1,SOD2,SPARC,TGM1,TIMP1,TNC,TNFSF14,TSPO
KLF6		transcription regulator		-0.164	3.32e-05	ARG1,ATF3,CDH2,COL1A1,ENG,IL1B,MKI67,MSLN,NFKBIA,NR5A1,PLAU,PPARG,RARB,Retnla,TNF
MYC		transcription regulator		-0.203	1.79e-14	ABCC3,ACSS1,ACTN1,AEBP2,ALCAM,ALOX5,ANXA4,APP,ARG1,ARHGAP25,AXL,BCL2,BMPER,BMPR1A,BUB1,BUB1B,CAV1,Ccl6,CCNA2,CCNB2,CCND3,CCNG2,CD274,CD9,Cdc42,CDH2,CDK1,CDK6,CHST15,CLU,COL1A1,COL1A2,COL3A1,COL5A2,COL6A3,CRYAB,DBI,DDIT3,DUSP6,Ear2 (includes others),ECM1,EGR1,EGR2,EIF4EBP1,ENO1,EZR,FADS2,FAM96A,FBLN2,FBN1,FBXO32,FKBP5,FSTL1,GADD45A,GAPDH,GCLC,GLUL,GOT2,GSR,HIF1A,HMGA1,HSPH1,IER3,IFI16,IKZF1,IQGAP2…
NOTCH3		transcription regulator		-0.218	0.0346	ACTN1,BCL2,DLGAP5,FABP7,MSR1,PRAG1,SPARC
NOTCH1		transcription regulator		-0.227	0.000909	BCL2,CCND3,CD14,COL1A1,COL1A2,CTGF,EPHA4,FABP7,FCER1G,FCGR2A,FCGR2B,IFI16,IL18,IL7R,ITGAM,JAG1,KRT14,LFNG,MMP2,PDGFB,PDIA3,PPARG,PRAG1,RHOU,SERPINE1,SPP1,SYP,TGFB2,TNF
CIITA	-0.497	transcription regulator		-0.26	0.0166	CD74,COL1A1,COL1A2,GCNT2,HLA-DMB,HLA-DQA1
HOXA9		transcription regulator		-0.263	7.26e-07	BCL2,CD36,CEP350,CLCN7,CREM,DLGAP5,EPS8,FPR2,GLRX,IGF1,IL7R,INPPL1,KIF20B,KRT18,LY86,LYN,LYZ,MAN2A1,PIM1,PRRC2C,RAB31,RAD51,RCBTB2,S100A8,SDC4,SERINC2,SPP1,Tmsb4x (includes others),TPR,WSB1
NR0B2		ligand-dependent nuclear receptor		-0.27	0.000561	ACLY,CD36,CYP11A1,EGR1,LPIN1,P4HB,PDIA3,PDIA4,PPARG,SCARB1,SERPINE1,SPP1,TIMP1
YBX1		transcription regulator		-0.278	0.0305	Abcb1b,CCL5,CDK6,COL1A1,COL1A2,CYP11A1,INHA,MMP2,PDGFB
FOXO4		transcription regulator		-0.296	8.33e-09	ACLY,CAV1,CCNG2,CDC42EP3,CTGF,DHCR24,EDNRB,ELOVL6,FDFT1,FLNB,GADD45A,HIF1A,IER3,ITGAM,JAG1,NRP2,PLA2G2D,PRKCD,Scd2,SERPINE1,SGK1,SOD2,VCAM1
HOXA3		transcription regulator		-0.333	0.00342	ALOX5,Cdc42,ENG,IKZF1,ITGA4,PLXND1,PRKCD,PRTN3,RAC2
EGR2	-0.884	transcription regulator		-0.346	0.00186	BCL2,DMBT1,EGR1,EGR2,EPHA4,FGF2,FLOT2,GNB4,GOLGB1,IGF2,IL1B,KITLG,PRKCD,SLC12A2,SOCS3,SQLE,STAR,TFRC,UCP3
ESR1		ligand-dependent nuclear receptor		-0.355	2.12e-18	9830107B12Rik/A530064D06Rik,ABCC3,ABHD2,ACE,ACVR1B,AHNAK,ALCAM,ALOX5,ANGPTL2,ANLN,ANXA4,AP2S1,APC,AQP9,ARHGAP1,ARID4A,ARRDC3,ASPM,ATF3,ATP11A,ATP2B1,AXIN2,BCL2,BUB1,BUB1B,C1QTNF6,CACNA1D,CALML4,CAV1,CCNA2,CCND3,CCNG2,CD83,CDC42EP3,CDCA8,CDK1,CDK6,CENPE,CENPF,CEP250,CEP70,CKB,Clec2d (includes others),COL5A2,COPZ1,CREBBP,CTSC,CYP11A1,DAB2,DCBLD2,DDX17,DIAPH3,DOCK4,EGR1,ENO1,FLCN,FLOT2,GABBR2,GALNT7…
MED1		transcription regulator		-0.376	0.00496	ACLY,BCL3,BHLHE40,CDK1,CYP11A1,FADS2,GADD45A,HSD17B4,IGF1,IKZF1,MET,NFKBIA,PIM1,PPARG,RARB,TET2,THBS1,WISP2,XBP1
NR1H4		ligand-dependent nuclear receptor		-0.38	0.00873	Abcb1b,ABCC3,ACSS1,FABP7,IL1B,ITGAM,LCN2,LDHA,MMP2,NR5A2,PPARG,RARB,SCARB1,SDC1,SPP1,TIMP1,TNF,UCP3
PITX2		transcription regulator		-0.412	0.00206	CCND3,CDH2,COL1A2,EGR1,ENAM,GADD45A,HPGD,KCNQ1,LDHA,MGA,NR5A1,NXN,PLOD1,PRDX2,SOD2,TRIO,UCP3
SOX9		transcription regulator		-0.415	0.000197	CDH2,COL1A1,COMP,CTGF,DMBT1,HIVEP3,LRP6,MITF,NR5A1,PPARG,SMPD3,TCF7L2,UCP3
SMARCA4		transcription regulator		-0.422	5.36e-12	ABHD2,ACE,ADAM15,AHNAK,AHR,ANGPTL2,ARHGDIB,ATG9A,C19orf12,CCNA2,CCR1,CCRL2,CD74,CFP,CIITA,COL1A1,CSF1,CTGF,DGKG,DUSP6,DYNC1H1,EGR1,ELOVL6,EPHA4,FCGR2A,FKBP5,FLNB,GADD45A,GAPDH,GCLC,GNAI3,GPR68,GYS1,HFE,HPGD,HS3ST1,IER3,IFI16,IFITM2,IFITM3,IGF1,IL1B,IL20RB,IL7R,KCNJ2,KCNQ3,KRT18,LAMA3,LGALS3,LPXN,MAFF,MEF2C,MMP2,Mt1,MYRF,NFKBIZ,NOSTRIN,NRP2,PDP1,PER3,PERP,PGM2L1,PHLDB1,PLAT,PLAUR,PLEKHO1,Pmaip1,PO…
HOXD10		transcription regulator		-0.434	3.32e-05	CEACAM1,CLEC10A,DOT1L,EZR,HBEGF,MMP14,S100a11,SELENON,SERPINE1,TIMP1,TJP1,TNFSF8,TTC3,UBL5
MYT1		transcription regulator		-0.447	0.00338	ARHGDIB,Bst2,IL27RA,Milr1,TM4SF1
GLIS2		transcription regulator		-0.447	0.00444	COL1A1,CTGF,MMP14,SERPINE1,SPARC
RARB	-0.492	ligand-dependent nuclear receptor		-0.454	0.0107	CRYAB,DDX58,EGR1,EZR,GADD45A,IL1B,RARB,SPP1,SSR4,TGM1,TJP1,UBA7
TAL1		transcription regulator		-0.475	0.000886	Acp5,ASPM,BCL2,BUB1,C3AR1,CCNG2,CDK6,CEP70,DCSTAMP,FBN1,GALNT7,HIVEP3,IL27RA,KIF15,LYST,MFSD13A,MSLN,N4BP2L1,NCAPG,NFKBIZ,P2RY1,PLCG1,PLEKHO1,SERPINB2,TNFAIP3,TTC3,ZC3H12A
EZH2		transcription regulator		-0.499	0.000266	ALOX5AP,ARHGAP1,ATF3,AXIN2,BCL2,CA6,CCL5,CCND3,CCR5,CDK6,DENND2A,EGR1,EZR,FBN1,FKBP5,FOXF2,GPR68,ICOSLG/LOC102723996,Ifi27l2a/Ifi27l2b,IKZF1,JAM2,KMT2C,LCN2,MMP2,NFKBIA,PARP12,PDGFRA,PER2,PLA2G4A,PPARG,RASSF5,RPL10A,S100A8,SAA1,SELENON,SPOCK2,TGFB2,TIMP3,TMEM200A,TNF
NR3C1		ligand-dependent nuclear receptor		-0.518	1.37e-07	ABHD2,ACTN1,ALOX5AP,ANXA1,BCL2,BHLHE40,BTG1,C1R,CARD10,CASP4,CAV1,CCL5,CD38,CD83,CDC42EP3,CPEB4,CRYAB,CYP11A1,CYP27A1,DBI,DUSP16,EGR1,FCER1G,FGD4,FKBP5,GAB1,GADD45A,GLIPR1,GLUL,HERPUD1,IER3,IFIH1,IGF1,IL18,IL1B,IL36G,IL7R,KLF9,KRT14,LGALS8,LYST,MALT1,MAP4K3,MMP8,NFIL3,NFKBIA,NOD2,PDCD4,PIK3CB,PLA2G4A,PLK2,POGK,PPARG,PRKCB,PRKCD,RELT,SCARB1,SEMA3C,SERPINE1,SGK1,SPP1,STAT3,STK17B,THBS1,TIMP3,TIPARP…
KLF4		transcription regulator		-0.522	0.000143	ADGRE1,ALCAM,ARG1,BMPER,BMPR1A,BUB1B,CD14,CENPE,CHST15,COL1A1,IFITM3,ITGAM,KRT14,KRT7,LAMA1,Macf1,MEF2C,Oasl2,PDGFRA,PLAT,PLAUR,Retnla,SERPINB2,SERPINE1,SLPI,SOD2,TEAD2,TF,TGFB2,TGM1,TNC,VCAM1
NFKBIA	-0.207	transcription regulator		-0.565	1.55e-15	Abcb1b,ADGRE5,AEBP1,ATP11A,AXL,BCL2,BCL3,BUB1B,CARD10,CASP4,CCL5,Ccl7,CCNA2,CCR1,CLU,COL1A2,COL3A1,COL5A2,CRYAB,CSF1,DCN,DDIT3,DOT1L,DUSP6,FGF2,FOXF2,FZD7,GADD45A,GPR176,GRK5,HMGA1,IER3,IFI16,IGF2,IL1B,IL7R,KCNN4,KRT18,LCN2,LY6E,MATK,MMP14,Mt1,Mt2,NFKBIA,NOD2,PICALM,PIM1,PLAT,PLAU,RCAN1,RGS16,S100A8,Saa3,SDC1,SDC4,SEMA3C,SERPINB2,SGK1,SLC12A2,Slfn2,SOCS3,SOD2,TFRC,TGFB2,TIMP1,TIMP3,TLR4,Tmsb4x (i…
SMAD1		transcription regulator		-0.592	0.0355	COL1A1,COL1A2,CSF1,CTGF,PDGFB,SPP1
CALR		transcription regulator		-0.616	0.000206	Calm1 (includes others),CDH2,COL1A1,COL1A2,COL3A1,CTTN,LPL,MEF2C,VCL
ZBTB17		transcription regulator		-0.625	0.0144	BCL2,BHLHE40,DDIT3,EGR1,IER3,LDLR
FOSB		transcription regulator		-0.628	0.0191	HPGD,MMP2,PPARG,SERPINB2,SERPINE1,TIMP1
SMAD2		transcription regulator		-0.641	0.0303	BGN,CCNG2,CDH2,CTGF,MET,MMP2,PDGFB,SERPINE1,THBS1,TIMP3
NFKBIB		transcription regulator		-0.651	0.00516	Casp12,CCL5,EGR1,NFKBIA,PLAU,RYR1,Saa3,TNF,VCAM1
MTPN		transcription regulator		-0.665	3.36e-08	ANXA1,Calm1 (includes others),COL1A1,COL1A2,Ctla2a/Ctla2b,ENG,IGF1,Mt1,PLAT,S100A10,S100A8,SERPINE1,SPARC,SPP1,TGFB2,TNF,TUBA1A,VCAM1
NCOA1		transcription regulator		-0.692	0.0269	AHR,CYP11A1,FGF2,HIC1,IGF1,LYZ,NFKBIA,NFKBIZ,PPARG,RARB,SERPINE1,UCP3
THRB		ligand-dependent nuclear receptor		-0.705	1.33e-06	AKT3,ATP1A3,CCND3,CCR1,CDK6,DCN,ENG,FSTL1,FZD7,GSN,HIF1A,KLF9,LDLR,LPL,LYZ,ME1,MET,MLXIPL,MMP2,NCOA4,NCOR2,NR1H3,NR5A2,PPARG,PTAFR,SERPINE1,TGFBI,TNF,TREM1,UCP3,Ugt1a7c,WISP1
EBF1		transcription regulator		-0.724	0.00316	AKT3,CCL5,COL1A1,EIF4EBP1,FLOT2,GYS1,INPPL1,IRF7,KLRB1,NFIL3,PHKA2,PPARG,PYGB,SOCS3,TLR3,TLR4,UCP3
AR		ligand-dependent nuclear receptor		-0.727	1.39e-10	ATAD2,ATP1A3,BUB1,BUB1B,CACNA1A,CALU,CAV1,CCNA2,CDH2,CDK14,CENPE,CKAP4,COL3A1,CYP11A1,DBI,DHCR24,EBP,EDNRB,EGR1,EPHX1,FKBP5,GSN,GSTM1,HSPB7,HSPH1,IGF1,IGF2,INHA,KCNJ2,KCNQ1,KIF15,KITLG,KRT14,LMAN1,MEF2C,MRAS,MSMO1,NCOA4,NPC1,NR5A1,NR5A2,NUPR1,NUSAP1,PDGFRA,PLAT,PLAU,PLS3,PRKCD,SERP1,SERPINE1,SGK1,SPP1,STAR,TACC2,TF,TGFB2,THBS1,TJP1,TNF,TNFSF12,TPD52,TPX2,UBE2C,VCAN,VCL,XBP1
NCOA2		transcription regulator		-0.738	0.0186	AHR,APC,CCL5,EGR1,IL1B,NFKBIA,PPARG,STAR,TNF,UCP3
IRF8		transcription regulator		-0.746	1.37e-07	ACVRL1,ADGRE1,AHRR,ARID5B,ATF3,CCL5,CD14,CD74,CD83,CIITA,CREM,DAB2,DDX58,EGR1,EGR2,IL18,IL1B,ITGAM,MSR1,OAS1,Pmaip1,STAT2,TLR3,TLR4,TNF,ZFHX3
ETV4		transcription regulator		-0.759	0.0191	CAV1,HPGD,JUP,MET,MMP14,SPP1
IRF2		transcription regulator		-0.776	0.000471	BCL2,CEACAM1,CIITA,Ifi47,IL1B,IRF7,MYH9,OAS1,TLR3,TLR4,TLR5,VCAM1
THRA		ligand-dependent nuclear receptor		-0.811	0.0233	APP,ENG,KLF9,LDLR,LPL,NCOA4,PPARG,PTAFR,RARB,SERPINE1,SLC6A12,TNF,TREM1,Ugt1a7c
FOXO3		transcription regulator		-0.83	3.35e-13	ACLY,AHR,ANXA1,ATP6V0D2,BTG1,BUB1B,CASP4,CAV1,CCNB2,CCND3,CCNG2,CDC42EP3,CDCA8,CTGF,DDIT3,DLGAP5,EDNRB,EGR1,EGR2,FBXO32,FLNB,GABARAPL1,GADD45A,GCLC,GLUL,HIF1A,IER3,IFIH1,IGF1,ITGAM,JAG1,KIF15,LCN2,MEF2C,MET,MKI67,Mt1,Mt2,NFKBIA,NRP2,NTN4,NUPR1,PLA2G2D,PLAU,PRKCD,SERPINE1,SGK1,SOD2,TGFB2,TNF,TNFRSF1A,TPX2,TSC1,UBE2C,UCP2,VCAM1
EHF		transcription regulator		-0.839	0.000108	ALOX5,ANPEP,BLNK,CDK1,GPR68,JAG1,LYN,MET,PLAT,PLAUR,S100A8,SAA1,SERPINE1,TIMP1,TNC,ZFP36L1
MYCN		transcription regulator		-0.84	0.00625	ABCA6,ABCC3,AEBP2,CAV1,CCNG2,CIITA,CKAP4,CLU,COL18A1,COL1A1,COL5A2,CTGF,DNMT3A,FBN1,FKBP9,GAPDH,HMGA1,LDHA,MMP2,MYH9,NBN,PDIA4,RUSC2,S100A10,SERPINE1,SPARC,TGM2,TNFRSF1A,TUBA1B
SOX4		transcription regulator		-0.881	0.000328	ADGRE5,BCL2,CD74,CDH2,EVL,FAM213A,FCER1G,GGA2,HIPK2,IGF1,IGF2,LYZ,MAGED1,Mt1,NRXN2,NUAK1,PLEKHA1,PNP,S100a11,ST6GAL1,TENM4,THSD1,Tmsb4x (includes others),TUBA1A,VOPP1
EP300		transcription regulator		-0.89	2.61e-07	ADAM12,ARHGAP24,ARID5A,AXIN2,CCND3,CCNG2,CDC42EP3,CKB,COL1A2,CST7,CYP11A1,DHRS3,EGR1,EVL,FDX1,HVCN1,IGF1,IL7R,JUP,KRT14,LAMA3,LDHA,MCF2L,MEF2C,MKI67,MYO1F,OAS3,PARP1,PERP,PLA2G4A,PLEKHA1,PPFIBP2,PRKCD,RARB,RGL1,RNASEL,RNF157,RTP4,SDC1,SDC4,SLC27A1,SMOC1,SOCS3,SOD2,ST6GAL1,STAT4,TIPARP,TNC,TNF,TNFAIP3,UBE2C,UTRN,WFS1,XBP1,XIST,YPEL2
SOX11		transcription regulator		-0.905	0.0135	ADAM9,BMPR1A,CAV1,CCL5,CD9,EGR1,IFIH1,ITGA4,LGALS9B,TFDP2,TUBA1A
ELK1		transcription regulator		-0.91	0.00752	ANKH,EGR1,EGR2,JAM2,NUPR1,SPP1,THBS1,TIPARP,TNF
RELB		transcription regulator		-0.942	0.000549	BCL2,CIITA,CXCL13,FANCD2,ICOSLG/LOC102723996,IL1B,NFKBIA,SOD2,STAT4,TNF,TNFRSF1A,TNFSF14
SMAD3		transcription regulator		-0.95	2.92e-06	AXIN2,BCL2,BGN,CCNG2,CDH2,CIITA,COL1A1,COL1A2,COL3A1,COL6A3,CTGF,CYP11A1,DOCK4,EGR1,ENG,FPR2,HBEGF,IL1B,INHA,JAG1,JAM2,LGALS9B,MMP12,NR5A1,PDGFB,SERPINE1,SPP1,STAT3,TF,THBS1,TIMP1,TIMP3,TNC,TNF
ERG		transcription regulator		-0.957	3.53e-07	ACTN1,ARHGAP17,ARHGAP24,AXIN2,CCNA2,CD164,CLIP1,DIAPH3,EPB41L3,FKBP5,FLNB,FLNC,HERPUD1,HMMR,HPGD,MET,MYO10,MYO5A,NFIL3,PIM1,PLAT,PLAU,PLAUR,PTPN22,RHOBTB1,ROCK2,RRAS,SPARC,SPP1,THBS1,UTRN,VWF,WDR91
NCOA3		transcription regulator		-0.967	0.022	AHR,BCL2,CCNA2,FGF2,IGF1,LDHA,NFKBIA,PPARG,RARB,SLC16A3
TCF7L1		transcription regulator		-0.97	0.0105	ATF3,AXIN2,JAM2,NR5A2,PPARG,SLC26A2
ZEB2		transcription regulator		-0.985	0.0317	AXL,CX3CR1,ESRP2,IL7R,KRT18,PLCG1
STAT5A		transcription regulator		-0.988	0.000248	AXIN2,BCL2,CASP4,CCND3,CCR5,CDC7,CDK6,CEACAM1,Ctla2a/Ctla2b,CYP2J2,FAM198B,FCER1G,FKBP14,FOXQ1,GADD45A,IFITM2,IGF1,IL7R,KLRB1,KSR1,LCN2,OAS1,PIM1,PPARG,PPFIBP2,RIN2,RORA,SLC7A7,SOCS3,TGFBI,TM4SF1,TNF,TNFRSF1A,TSPAN13
MTA3		enzyme		-1	0.016	BLNK,CDH2,CIITA,SDC1,XBP1
SIRT6		enzyme		-1	0.0182	AACS,AKT3,CSF1,ELOVL6,LSS,PLCB1,SOD2,TNF
MED13		transcription regulator		-1	0.0317	AACS,CD36,ELOVL6,ENO1,GYS1,PPARG
DNMT3A	-0.854	enzyme		-1.013	0.00206	ACE,ADCY7,CASP4,CD38,CYSLTR1,FCER1G,FGF2,FOXF2,GRK3,Mt1,P2RX7,P2RY1,PRKCB,RGS16,RRAS2,SOCS3,SPP1
PAX3		transcription regulator		-1.033	0.0431	ANXA1,APP,ARHGDIB,CLU,COL1A2,CTTN,FABP7,GTF2H1,IFITM2,IL7R,MET,MITF,NNMT,RAB31,RASSF2,TGFB2,TIMP3,TNC,VCAN
JUNB		transcription regulator		-1.071	5.52e-06	ATF3,BCL3,CAV1,CD274,CLU,COL1A1,COL1A2,FBLN2,HPGD,LCN2,MMP2,PLAU,PLAUR,SERP1,SERPINB2,SERPINE1,SGK1,STAR,TIMP1,TIMP3,TNF,XBP1
MYOD1		transcription regulator		-1.089	0.000102	ADCY7,CCND3,CRYAB,FSTL1,GADD45A,GYS1,IFI16,IGF1,IGF2,MEF2C,MKI67,MMP2,Nes,PLEKHO1,PNP,RPS6KA2,RRAS,RYR1,SELENOW,SLC12A2,SUSD2,TEAD2,TJP1,TNS1,UCP3,ZBTB18
DNAJB6		transcription regulator		-1.091	0.00338	CDH2,KRT18,SPARC,SPP1,TNF
KLF13		transcription regulator		-1.103	0.0295	ALAS1,CCL5,KLF9,TNF
SPIB		transcription regulator		-1.109	2.45e-07	ARHGAP6,ATF3,BLNK,Bst2,CCR5,CD209,Cd209d,CLEC10A,CLEC4M,EGR1,EGR2,Gm6377,LILRB3,MEF2C,NAV2,NRXN2,P2RY12,TENM4,XBP1
RORA	-0.413	ligand-dependent nuclear receptor		-1.164	1.3e-05	CCL5,CD36,CYP27A1,DHCR24,ELOVL6,FDFT1,GSTM2,HPGD,IGF1,IL18,IL1B,LCN2,Mt1,Mt2,NFKBIA,NNMT,NSDHL,PRDX6,RORA,S100A8,Saa3,Scd2,SLC16A10,SOCS3,SULF2,TLR3,TNF,UCP2,UCP3
NR2C2		ligand-dependent nuclear receptor		-1.165	0.035	CD36,ERCC6,RARB,SLC27A1
GABPA		transcription regulator		-1.165	0.044	IL7R,NQO1,PPARG,RRAS,TNC,UTRN
ATF4		transcription regulator		-1.167	0.000462	ARHGAP24,ATF3,CYP27A1,DDIT3,EIF4EBP1,GADD45A,GYS1,HERPUD1,JAG1,KLF9,LGALS3,MED13L,MGST1,NR1H3,NUPR1,Pmaip1,PPARG,PSAT1,SOD2,STAT3,WFS1
RARA		ligand-dependent nuclear receptor		-1.182	0.00597	ABHD2,ALOX5,ARHGAP1,ASPM,CCNA2,CD14,CD38,CD9,CDK1,CENPF,EGR1,EGR2,FLCN,IDE,IFI44,ITGA4,JUP,KNL1,NAV2,NCAPG,OAS1,PHLDB1,RARB,RTP4,SETD2,SIPA1L1,SMC4,SPP1,TTC9,UBA7,UCP3,XBP1
HDAC6		transcription regulator		-1.188	0.000412	BCL2,COL1A1,HIF1A,IGF1,PDGFB,PLAU,SERPINE1,TGFBI,TNF
NFYA		transcription regulator		-1.215	1.56e-05	ACLY,BCL2,CCNB2,CDCA8,CDK1,COL1A2,COL5A3,EGR1,EPHX1,GADD45A,IGF1,LMAN1,LPIN1,PKM,Scd2,TOP2A,VWF
HSF1		transcription regulator		-1.227	0.000215	BCL2,BUB1B,CCNA2,CDK1,CHD3,CLU,COL18A1,CRYAB,EIF4A2,FGF1,HSPH1,IL1B,IL7R,LDHA,LDLR,MBOAT7,MITF,NCOR1,NCOR2,RAB5C,SGO2,TNF,UCP3,VCAM1,XAF1
SQSTM1		transcription regulator		-1.263	1.63e-06	ARID5A,Ccl7,CKAP4,FGL2,GCLC,HBEGF,IL1B,NFE2L2,NFKBIA,NQO1,PLAT,PLK2,TNF
MYBL2		transcription regulator		-1.306	0.00385	BCL2,CCNA2,CCNB2,CCNG2,CDK1,CLU,TFEC,TOP2A
SP1		transcription regulator		-1.313	1.18e-17	Abcb1b,ABHD2,ACSS1,ACVRL1,AEBP1,AHRR,ALOX5,ANKH,ATF3,BCL2,CAV1,CCL5,CCNA2,CCND3,CCNG2,CD28,CDC42BPG,CDH2,CDK1,CDK6,CEACAM1,CIITA,CKB,COL1A1,COL1A2,CREM,CRYAB,CTGF,CYP11A1,DHCR24,DIAPH3,DNMT3A,EGR1,ENG,EZR,FDX1,FGF2,FOXF2,FPR2,HBEGF,HIF1A,HMGA1,IFITM3,IGF1,IGF2,IL1B,IL4R,ITGAM,ITGAX,JAM2,KCNQ3,KRT18,LAMA1,LDLR,LIPA,LPL,LTBP3,MET,MMP14,MMP2,Mt1,NFKBIA,NR5A2,P2RX7,PARP1,PDGFB,PDGFRA,PIM1,PKM,PLA2G4A…
ETS2		transcription regulator		-1.32	0.000365	ANPEP,CYP27A1,FGF1,HPGD,KRT18,LYZ,MGAT5,MSR1,PLAU,SPP1,TFEC,TNF,TNFSF14
NFATC1		transcription regulator		-1.321	7.64e-05	AHR,BCL2,COL1A1,CTSK,CX3CR1,DCSTAMP,IL1B,NQO1,PLS3,PPARG,RCAN1,SPP1,TNF,UTRN,VCAM1
USF1		transcription regulator		-1.331	0.00156	CCNG2,CEACAM1,CIITA,FBXO32,LDLR,Mt1,MYH9,NR5A1,SERPINE1,SPP1,SYNPO,TNFAIP3,UCP2
GABPB1		transcription regulator		-1.387	0.00571	IL7R,RRAS,TNC,UCP3,UTRN
E2F1		transcription regulator		-1.403	0.018	ATAD2,BCL2,Calm1 (includes others),CAV1,CBX7,CCNA2,CCNB2,CCND3,CD9,CDK1,CKB,CLIC1,CRYAB,DDIT3,EGR1,EGR2,EYA4,FANCD2,FGF2,GRAMD4,IGF2,JMY,KRT14,NFKBIA,NUSAP1,OAZ2,OGT,PLK2,Pmaip1,PPARG,PSAT1,RAD51,SERPINE1,SMC4,SOD2,STK17B,TGM1,THBS1,TNF,TOP2A,UCK2,UCP2,VCAM1
NR4A3		ligand-dependent nuclear receptor		-1.424	0.00552	COL1A1,COL6A2,HIF1A,LPIN1,MEF2C,NQO1,PDP1,UBE2C,UCP2,UCP3
ZBTB16		transcription regulator		-1.472	6.79e-05	Ccl7,CCNA2,CD14,CD274,CD74,CD83,COL1A1,Ctla2a/Ctla2b,EGR2,F13A1,ICOSLG/LOC102723996,IL4R,IL7R,KLRB1,LY86,NFKBIZ,PF4,RORA,SELP,SPP1,TNF,TNFSF8
CREM	0.319	transcription regulator		-1.475	8.61e-05	ACE,ADORA3,ANXA4,ATF3,BCL2,BHLHE40,COL3A1,CREM,EGR1,EGR2,INHA,LDLR,LSS,MSMO1,MVK,NFIL3,NFKBID,RARB,SMC4,STAR,THBS1,TIPARP,TNF
NR0B1		ligand-dependent nuclear receptor		-1.517	0.0487	CYP11A1,MLXIPL,NR5A1,NR5A2,SCARB1,STAR
BRCA1		transcription regulator		-1.545	0.00152	APOBEC1,BCL2,CARD10,CCL5,CCNB2,COL18A1,DDIT3,DDX58,EGR1,EZR,FKBP5,GADD45A,GTF2H1,IRF7,LAMA3,LPIN1,NFE2L2,NQO1,PERP,RAD51,TNF,VCAN
WT1		transcription regulator		-1.548	2.79e-10	ACTN1,ANPEP,APC,BCL2,CLIC1,CSF1,CTGF,EGR1,EPS8,EZR,FDFT1,FGF1,GSN,GSR,HBEGF,IGF1,IGF2,IL1B,INHA,ITGAM,JUP,LGALS3,LMAN1,LSS,MGST1,MMP14,MMP2,MSLN,NR5A1,NRAP,PDIA4,PLAUR,Scd2,SDC1,SERPINE1,SQLE,ST6GAL1,THBS1,TIMP3,TM4SF1,TMA16,ZDHHC9,ZMIZ1
TBX2		transcription regulator		-1.604	7.64e-05	ANLN,ATF3,BHLHE40,BUB1,CCNA2,CDCA3,CDK1,DDIT3,ELK3,NFIL3,PAXBP1,PHTF2,PRC1,SMC2,TGFB2
E2F3		transcription regulator		-1.618	0.00763	CCNA2,CCNB2,CCND3,CD9,CDCA3,CDK1,COL18A1,FGF2,IGF2,JAM2,KMT2A,LPL,MALAT1,RAD51,S100A8,SERPINE1,THBS1,TIMP3,TPX2,UBE2C
IGF2BP1		translation regulator		-1.633	0.00118	COL1A1,COL1A2,COL6A2,COL6A3,IGF2,TNC
FOXA2		transcription regulator		-1.637	8.24e-05	ALAS1,ALOX15,ALOX5,CCR5,EPHX1,HPGD,IGF1,LPL,LTC4S,LYZ,MLXIPL,Mt1,MTUS1,NR5A2,PKM,PPARG,RARB,Retnla,RORA,SAA1,Saa3,TF,Tpm2,UCP2,UCP3,UST,WNT7B
PPARA		ligand-dependent nuclear receptor		-1.638	1.15e-06	Acot6,ACSS2,APP,AQP9,ARG1,BCL2,C1R,C1S,CCNA2,CD36,CDK1,CEACAM1,Clec2d (includes others),CYP27A1,DBI,ELOVL6,FADS2,FDFT1,GLUL,GOT2,HIF1A,HLA-DQA1,HSD17B4,IFITM3,IL1B,LPL,LSS,MGST1,MKI67,MSMO1,MVK,NFE2L2,NFKBIA,NR1H3,NSDHL,PPARG,PRC1,PRDX6,S100A8,SAA1,SCAMP1,SCARB1,SERINC2,SLC27A1,SMC2,SMC4,SQLE,TJP1,TLR5,TNF,TOP2A,TSPO,UCP2,UCP3,VCAM1,ZNF236
ETS1		transcription regulator		-1.66	5.9e-05	ANPEP,ARHGDIB,CAV1,CCL5,CD14,CDK6,COL1A2,CTGF,EGR1,FCGR2A,HPGD,IGF2BP3,IL7R,MET,MGAT5,MMP2,MSR1,NFIL3,NQO1,PARP1,PERP,PF4,PLAU,SCAMP1,SERPINE1,SPP1,TGFB2,TNF,TNFSF14
WWTR1		transcription regulator		-1.664	0.0355	COL1A1,CTGF,IL1B,SERPINE1,SPP1,VCAM1
NR3C2		ligand-dependent nuclear receptor		-1.676	8.05e-05	BCL2,CABIN1,Cmya5,COL1A1,COL3A1,CTGF,EGR1,FGF2,FKBP5,IL1B,KLF9,LYST,PLAT,SEMA3C,SERPINE1,SGK1,TACC2,TNF,XIRP1
YY1		transcription regulator		-1.718	1.34e-07	ALCAM,BLNK,BUB1B,CCNA2,CCNB2,CCR5,CD22,CDCA3,CENPE,CIITA,CLU,COL1A1,CRYAB,DKK2,DMPK,DNMT3A,EGR1,ICOSLG/LOC102723996,IL1B,KIF11,LAMA1,LDLR,LMAN1,MKI67,MMP2,NFKBIZ,PDGFRA,PERP,Pmaip1,PRC1,PSRC1,PTPRA,RAD51,SCARB1,STAR,TBC1D14,TGFB2,TGFBI,TGM2,TOP2A,VWF,WSB1
IKZF3		transcription regulator		-1.858	0.000348	ALOX5,BCL2,CCND3,DDX58,IRF7
MKL1		transcription regulator		-1.863	4.32e-05	CCL5,CDC42EP3,CTTN,DHCR24,EGR1,FADS2,LCN2,MYH9,P2RY1,Ppbp,PRTN3,RAMP1,S100A8,Saa3,SCARB1,SELP,SERPINB2,SLPI,TNC,Tpm2,VCL,WISP2
FOSL1		transcription regulator		-1.871	1.24e-08	AXL,Ccl6,Ccl7,CYP2J2,EGR1,EGR2,GCLC,HPGD,IL1B,MET,MMP2,PLAU,PLAUR,SEMA6D,SERPINB2,SERPINE1,SPARC,TF,TNF
TP73		transcription regulator		-1.895	1.61e-06	BCL2,BHLHE40,CCND3,CDK1,COL18A1,COL1A1,CRYAB,DRAM1,EGR1,ENG,FDXR,FGF2,FLOT2,GADD45A,GPNMB,HBEGF,IER3,IL1B,IL4R,JAG1,KCNQ1,MMP14,MMP19,MMP2,PDGFB,PERP,PLAU,PSRC1,RNF144B,SERPINE1,SHISA5,TGFB2,THBS1,TIMP1,TIMP3,TNFRSF1A
KLF15		transcription regulator		-1.895	0.0123	ACSS1,CD36,CTGF,PPARG,SLC27A1,SYNPO,UCP3
FOSL2		transcription regulator		-1.949	0.0346	COL1A2,CYP2J2,HPGD,MMP2,S100a11,SERPINB2,TIMP1
HMGA1	-0.229	transcription regulator		-1.957	2.84e-06	BCL2,CAV1,COL1A1,COL1A2,CRYAB,CTSC,DAB2,DDIT3,EGR1,FSTL1,GSN,HCK,HS3ST1,IER3,IGF1,KITLG,LAMA1,LY6E,MVK,MYO1F,PPARG,SDC4,SPARC,Srgn,STAT3,TFEB
SMAD4		transcription regulator		-1.957	0.00136	BGN,CCNG2,CDC42EP3,CDH2,COL1A2,CSF1,CTGF,DOCK4,ENG,GADD45A,IER3,JAG1,JAM2,MET,NFKBIA,PDGFB,PILRA,PLAU,SERPINE1,SGK1,SHISA5,THBS1,TIMP1,TIMP3,TNC,Tpm2
NFYB		transcription regulator		-1.982	0.000501	ACLY,APC,BCL2,CAV1,CCNB2,CDCA8,CDH2,CDK1,CENPF,COL1A1,COL1A2,COL5A3,FLCN,FLRT2,GADD45A,GAPDH,GRK3,IGDCC4,IGF1,KLHL3,LPIN1,MVK,PDIA4,RAD51,SCARB1,SNAPC1,SPECC1,TIMP3,TJP1,TOP2A,TTC39B,VWF
CREB3L1		transcription regulator		-1.982	0.0245	COL1A1,COL1A2,PAPSS2,SPP1
TCF7		transcription regulator		-1.987	0.0159	AXIN2,MET,PPARG,RARB,RORA,SPP1,SRPK1
STAT6		transcription regulator	Inhibited	-2.058	3.83e-16	Acp5,ALOX15,ANKRD55,ARG1,BCL2,BCL3,CCL5,Ccl6,CCR5,CD38,COL1A1,COL1A2,CST7,DCSTAMP,EGR1,EGR2,EPHX1,FCER1G,FCGR1A,FCGR2A,FCGR3A/FCGR3B,FKBP5,FLRT2,FNIP2,HCK,HIPK2,IFI16,IFNAR2,IGF1,IL4R,IRF7,IRF9,JAG1,LDLRAD3,MMP12,MMP14,MMP2,MVK,NFIL3,NFKBIA,Retnla,S100A10,S100a11,SAMD4A,Scd2,SELP,SERPINE1,SLC25A25,ST6GAL1,STAT2,STAT4,TFEC,TIMP1,TNF,Trim30a/Trim30d,USP2,VCAM1,XBP1
GLI1		transcription regulator	Inhibited	-2.07	0.00226	ASPM,BCL2,CAV1,CLU,COL1A1,CSF1,EZR,FGF1,IGF1,IGF2,JUP,MEF2C,MMP2,PAPSS2,PDGFRA,PGM2L1,PIM1,PLOD1,PLXDC1,RNASEL,SPP1,SYNE1,TIMP3,TNC
ID1		transcription regulator	Inhibited	-2.097	0.00552	CEACAM1,CTGF,DTX4,EGR1,IFI16,MMP14,MMP2,TF,THBS1,TNF
TCF7L2	0.331	transcription regulator	Inhibited	-2.111	2.79e-06	ADO,ALOX5,ANLN,ANXA1,AQP9,AXIN2,CARHSP1,CREB5,CTGF,DHCR24,FBXO32,GAB1,GLUL,GSN,HIPK2,IPO13,JAG1,KMT5A,MAN1A1,ME1,MYRF,NCOR2,NPC1,PICALM,PLAT,PLEKHA1,PLEKHG1,RAB31,RASGEF1B,RFFL,SEMA4D,SLC12A2,SMURF1,SNX30,SORBS3,SPP1,SRPK1,STK17B,TBC1D14,TNS1,TRIM59,WISP2,YPEL2,ZDHHC9
BCL6		transcription regulator	Inhibited	-2.119	1.05e-08	ALCAM,BCL2,BCL3,BLNK,Ccl6,Ccl7,CD72,CIITA,CLEC10A,COL1A1,CSF1,CTSK,DCSTAMP,DPYSL2,DUSP6,FGF2,GABARAPL1,GADD45A,HERC6,HNRNPLL,IL13RA1,IL18,IL1B,IL4R,IL7R,IRF9,JMY,LDLR,LPIN1,LPP,MITF,PLA2G4A,SDC1,SERPINE1,SOCS3,UBA7,XBP1
MKL2	-0.337	transcription regulator	Inhibited	-2.121	8.11e-05	CCL5,DHCR24,FADS2,LCN2,MYH9,P2RY1,Ppbp,PRTN3,RAMP1,S100A8,Saa3,SCARB1,SELP,SERPINB2,SLPI,VCL
GLI2		transcription regulator	Inhibited	-2.132	0.00199	BCL2,CCL5,CCR1,CCR5,CDK1,CLU,CSTA,IL1B,JAG1,MEF2C,MITF,PRKCH,SPP1,TNF,UGCG
MYB		transcription regulator	Inhibited	-2.158	9.75e-05	ANPEP,ATP2B1,AXIN2,BCL2,CDH2,CDK1,COL1A2,GSTM1,IGF1,IGF2,IL7R,KITLG,MTSS1,PRAG1,PRTN3,SDC1,SDC4,SPP1,TFEC,Zfp532
SIRT1		transcription regulator	Inhibited	-2.194	1.05e-13	ANXA4,CCL5,CCNB2,CCND3,CCNG2,CD72,CD74,CD83,CDH2,DDX58,DDX60,DHX58,ERMP1,GADD45A,GBP6,HCK,HIF1A,HIVEP3,HLA-DQA1,HLA-DRB5,IFI44,Ifi47,IFITM3,IGF1,Igtp,Iigp1,IL1B,IRF7,IRGM,Irgm1,KIF13B,KMT2B,LDLR,LGALS3,LY6E,MEF2C,MMP2,Ms4a6b,MVK,NEDD4L,OAS1,OAS2,Oasl2,PARP1,PARP12,Pmaip1,RGS16,RPL10A,RTP4,Scd2,SERPINE1,Slfn2,SOD2,STAT3,SYNPO,TBC1D8,TIMP3,TNF,Trim30a/Trim30d,UBA7,UCP2
FOXO1		transcription regulator	Inhibited	-2.243	3.75e-12	ACLY,ALAS1,ANLN,AQP9,ASPM,ATP6V0A1,ATP6V0D2,BCL2,BLNK,CAV1,CCNA2,CCNB2,CCNG2,CD36,CDC42EP3,CDK1,CENPF,CTGF,CTSK,DCSTAMP,DLGAP5,EDNRB,EGR1,EGR2,ELOVL6,FBXO32,FLNB,GABARAPL1,GADD45A,HAL,HIF1A,IER3,IGF1,IKZF1,IL18,IL1B,IL7R,ITGAM,JAG1,KIF11,LPL,ME1,MLXIPL,NCAPG,NDUFA4,NPC1,NRP2,NUSAP1,PLA2G2D,PPARG,PRC1,PRKCD,SCARB1,SEMA6D,SERPINB2,SERPINE1,SGK1,SLC25A15,SLC25A25,SLC25A37,SOD2,SQLE,STAT2,THBS1,TNF,T…
CCND1		transcription regulator	Inhibited	-2.268	4.74e-07	AHNAK,ASAP2,ASPM,ATAD2,BCL2,CALU,CCNA2,CCND3,CDCA8,CDK6,CENPF,COL1A1,COL5A2,DHCR24,DKK2,ENO1,EPS8,FZD7,GAS2L3,IER3,KIF11,KIF20B,KLHL24,Klra2,KMT2A,KNL1,KRT14,LASP1,MAFF,MESD,MFSD6,MMP2,PDCD4,PKP4,PPARG,PSRC1,RAD51,RUFY3,SPP1,STARD4,TM7SF2,TPX2,TUBA1B,TUBA1C,UTRN,YLPM1
ATF2		transcription regulator	Inhibited	-2.286	2.98e-05	ANGPTL2,ATF3,BCL2,CCNA2,DDIT3,EGR1,GADD45A,NUPR1,PDGFRA,PLA2G4A,PLAU,PPARG,SOD2,TF,TGFB2,TNF,VCAM1
FOXM1		transcription regulator	Inhibited	-2.397	5.74e-08	ACE,ANXA1,AXIN2,BUB1B,CAV1,CCNA2,CCNB2,CDCA8,CDH2,CDK1,CENPE,CENPF,IGF1,LDHA,MET,MKI67,MMP2,NBN,Nes,PLAUR,PRC1,PRDX2,SOD2,STAT3,TJP1,TOP2A,VCAN
HOXC6		transcription regulator	Inhibited	-2.433	0.044	DCN,GAS2L3,PDGFRA,PLXDC1,SIPA1L1,VCAM1
PRKCB	-0.323	kinase	Inhibited	-2.436	4.72e-05	Acp5,APP,ATP6V1C1,CD83,CLCN7,EGR1,FGF2,MMP2,PRKCB,PRKCD,SERPINE1,SOD2,TCIRG1
CREBBP	-0.287	transcription regulator	Inhibited	-2.549	2.28e-09	ADAM12,ALAS1,ARHGAP24,ARID5A,BCL2,CCL5,CCND3,CCR5,CDC42EP3,CKB,COL1A2,CSF1,CST7,CYP11A1,DHRS3,EGR1,EGR2,EVL,FDX1,FGF2,HVCN1,IL7R,INHA,JUP,KRT14,LDLR,LPL,MCF2L,MEF2C,MGA,MYO1F,OAS3,PLEKHA1,PPFIBP2,PRKCD,RARB,RGL1,RNASEL,RNF157,RTP4,SDC1,SDC4,SELP,SMOC1,SOCS3,ST6GAL1,STAR,STAT4,TIPARP,TNC,TNF,TNFAIP3,UTRN,VCAM1,WFS1,XIST,YPEL2
CTNNB1		transcription regulator	Inhibited	-2.612	5.89e-11	AHR,ALCAM,ANXA1,APP,ATP6V0A1,AXIN2,BCL2,BGN,BHLHE40,BMP1,Ccl7,CCNA2,CDH2,CEACAM1,CLU,COL1A1,CTGF,Cux1,CYP11A1,DDIT3,DDX17,DIAPH3,ECM1,EDIL3,EGR1,F13A1,FBLN2,FCER1G,FLOT2,FOXQ1,FZD7,GLUL,GPR137B,GRAMD4,HTRA1,IGF2,IL1B,ILF3,INHA,INHBB,JAM2,JMY,KRT7,LFNG,LGALS3,LIPA,LMO2,LPL,LRP6,LY6E,ME1,MITF,MLLT6,MMP14,MMP2,NR5A2,NRP2,P2RX7,Pcnt,PLAU,PLAUR,PLS3,PPARG,PRSS35,RASSF5,S100A8,SAA1,Saa3,SELENOW,SEMA3C,…
NKX2-3		transcription regulator	Inhibited	-2.94	1.33e-07	ANKRD55,ANLN,ARHGDIB,BTG1,CCNB2,CD36,CD38,CRYAB,DDX58,DDX60,DHX58,FAM198B,FGF2,FLRT2,HFE,HMMR,IL18BP,IL7R,LY6E,MAMDC2,MYO5A,PAPSS2,PARP12,PLCB1,PSAT1,RTP4,STAT2,SYT11,TIPARP,TTC3,UBA7,UCP3,VCAM1,XAF1,YPEL2,ZNF704
SRF		transcription regulator	Inhibited	-3.097	0.00137	BCL2,CCL5,CTGF,EGR1,EGR2,FGF1,FOXQ1,GDA,GLIPR1,GSN,IGF1,ITGAM,Kat6b,LAMA3,LCN2,LDLR,LEPR,LPL,MALAT1,MCF2L,MGAT4A,MGST1,MYH9,Ppbp,PRTN3,RAMP1,S100A8,Saa3,SELP,SEMA6D,SERPINB2,SLPI,TMOD3,TNC,Tpm2,VCL
TRIM24		transcription regulator	Inhibited	-3.305	4.11e-14	BLNK,Bst2,DDX58,DDX60,DHX58,FBN1,GLUL,HERC6,Ifi27l2a/Ifi27l2b,IFI44,Ifi47,IFIH1,Igtp,Iigp1,IRF7,IRF9,IRGM,Irgm1,LGALS3,NUMA1,OAS1,PARP12,PHF11,RTP4,S100a11,SERPINE1,SHISA5,SPP1,STAT2,TGFBI,UBA7
MITF	-0.356	transcription regulator	Inhibited	-3.96	3.57e-09	Acp5,ALCAM,APC,ATP6V1C1,BCL2,CCNG2,CDCA3,CDCA8,CENPF,CLCN7,COL1A1,CREM,CTSK,DCSTAMP,EDNRB,FBXO32,FGD4,GPNMB,GPR137B,HAUS8,HIF1A,HPGD,HPGDS,ITGA4,LGALS3,LYST,MET,MICAL1,MITF,MMP14,PHACTR1,RAB27A,RRAGD,SCARB1,SDC1,SEMA3C,SERPINE1,SLC14A1,TPX2,UBE2C,VAT1

## Sheet: f USR UP DEGs (Z<or>0,p<0.01)
Upstream Regulator	Expr Log Ratio	Molecule Type	Predicted Activation State	Activation z-score	Flags	p-value of overlap	Target molecules in dataset	Mechanistic Network
IRF7	0.633	transcription regulator	Activated	5.629	bias	1.39e-19	CASP4,DDX58,DHX58,FCGR1A,IFI16,IFI44,Ifi47,IFIH1,IFITM2,IFITM3,Igtp,IRF7,IRF9,IRGM,Irgm1,ITGAM,NRAP,OAS1,OAS2,OAS3,Oasl2,PARP12,PHF11,RTP4,S100A8,Slfn1,STAT2,TLR4,TPST1,Trim30a/Trim30d,UBA7,XAF1,ZBP1
STAT1		transcription regulator	Activated	5.458	bias	3.23e-22	ALOX15,ARG1,C1R,C1S,CASP4,CCND3,CD14,CD274,CEACAM1,CREM,DDX60,FCER1G,FCGR1A,FCGR2B,FGL2,GBP6,HERC6,HIF1A,HTRA1,IFI16,Ifi47,IFIH1,IFITM2,IFITM3,Igtp,IL18BP,IL1B,IRF7,IRF9,Irgm1,LCN2,LY6E,OAS1,OAS2,PF4,PHACTR1,PIM1,RTP4,S100A10,Slfn1,SLFN12L,Slfn2,SOCS3,STAT2,STAT3,TLR3,TLR4,Wfdc17,XAF1	118 (7)
IRF3		transcription regulator	Activated	5.412	bias	8.47e-20	ADAM9,ARG2,Bst2,CD274,CDH2,DDX58,DDX60,DHX58,FCGR1A,IFI16,Ifi27l2a/Ifi27l2b,IFI44,Ifi47,IFIH1,IFITM3,Igtp,IRF7,IRGM,Irgm1,LCN2,NRAP,OAS1,OAS2,OAS3,Oasl2,PARP12,PHF11,PNP,Slfn1,STAT2,TLR3,TLR4,TPST1,Trim30a/Trim30d,ZBP1	95 (6)
SREBF1		transcription regulator	Activated	4.634	bias	1.08e-09	AACS,ACLY,ALDOC,C5AR1,CD14,DBI,ELOVL6,FABP7,FADS2,FDFT1,GSR,HFE,IL1B,LDLR,LSS,MSMO1,NFIL3,NSDHL,NUPR1,PLS3,SCARB1,Scd2,SQLE,STAR,STARD4,TF,TM7SF2	33 (2)
CEBPB		transcription regulator	Activated	4.556	bias	1.11e-11	Abcb1b,ALOX5AP,ARG1,CCR5,CD14,CYP11A1,DAB2,DHRS1,DYNLT1,IER3,IFITM3,IL18BP,IL1B,IRF9,LAMC1,LCN2,LDLR,LEPR,MSR1,Nrg1,PLA2G4A,PRTN3,RCAN1,SAA1,Saa3,SCARB1,SERPINB2,SOCS3,SQOR,STAR,STAT3,TF,TNFRSF1A,VCAN,XBP1,XDH	101 (5)
SMARCA4		transcription regulator	Activated	4.352	bias	0.000237	ABHD2,ADAM15,AHR,ARHGDIB,ATG9A,C19orf12,CCR1,CFP,CTGF,ELOVL6,EPHA4,FCGR2A,FKBP5,GAPDH,GNAI3,GYS1,HFE,HS3ST1,IER3,IFI16,IFITM2,IFITM3,IL1B,LPXN,Mt1,PON3,RAB27A,RAC2,SERPINB2,SERPINB8,TREM1,TSPAN13
STAT4	0.367	transcription regulator	Activated	4.297	bias	5.45e-07	ALDOC,AP2A2,BCL3,CCR5,Ctla2a/Ctla2b,DDX58,FCER1G,FDX1,GCNT2,IER3,IFIH1,MAGED1,MGARP,Mt1,NXN,PRDX6,SERPINB1,SOCS3,TIMP1,TPD52,Trim30a/Trim30d
XBP1	0.26	transcription regulator	Activated	4.208	bias	1.12e-05	COPZ1,DDOST,FKBP14,LMAN1,NUCB2,PDIA3,PDIA4,PDIA6,RPN2,SEC11A,SEC23B,SEC61G,SERP1,SPARC,SSR4,SURF4,TXNDC5,XBP1
PGR		ligand-dependent nuclear receptor	Activated	4.135	bias	1.52e-06	ALOX15,BTG1,CCND3,DPYSL2,FKBP5,FLOT2,GLUL,HIF1A,IER3,MBOAT7,PFKFB3,RASSF2,S100A8,SERPINB8,SLC31A2,SLC9A3R1,SNAPC1,STAT3,TGFBI,UCK2,UGCG,VCAN,WISP2	51 (2)
SP1		transcription regulator	Activated	4.028	bias	1.39e-09	Abcb1b,ABHD2,AEBP1,ALOX5,CAV1,CCND3,CDH2,CEACAM1,CKB,CREM,CTGF,CYP11A1,DHCR24,ENG,FDX1,FPR2,HIF1A,IFITM3,IGF2,IL1B,IL4R,ITGAM,JAM2,LAMA1,LDLR,MMP14,Mt1,NR5A2,PIM1,PKM,PLA2G4A,RRAS,SCARB1,SLC31A1,SOD2,SPARC,STAR,TGM1,TIMP1,TNFSF14,TSPO,UGCG	110 (5)
NFE2L2		transcription regulator	Activated	3.946	bias	4.83e-05	ABCC3,AHR,Calm1 (includes others),CTGF,FKBP5,GSR,GSTM1,IDE,IL1B,LGALS8,LY6E,ME1,MGST1,MSMO1,Mt1,NUCB2,PDIA3,PDIA4,PDIA6,PSMA5,SAA1,SCARB1,SOCS3,SOD2,SYP,XBP1
SREBF2		transcription regulator	Activated	3.908	bias	7.1e-13	AACS,ACLY,ALDOC,DBI,EBP,ELOVL6,FABP7,FADS2,FDFT1,LDLR,LSS,MSMO1,MVK,NSDHL,SQLE,STAR,STARD4,TM7SF2
IRF1		transcription regulator	Activated	3.899	bias	2.81e-11	ADAM8,C1R,CD274,CEACAM1,DDX58,FGL2,FPR2,Ifi47,IFIH1,IFITM3,IL18,IL18BP,IL1B,IRF7,IRF9,OAS1,OAS2,PF4,SLPI,STAT2,STAT3,TLR3,XAF1	84 (5)
TP53		transcription regulator	Activated	3.897	bias	1.46e-13	Abcb1b,ACLY,ADAM8,ADAMTSL4,ALOX15,ALOX5,AP1B1,APP,ARHGAP1,BCL3,BMP1,BTG1,CALU,CARHSP1,CASP4,CAV1,CCND3,Cdc42,CKB,CLU,COL18A1,CTGF,DBI,DCK,DHCR24,DRAM1,ENG,EPS8,FDFT1,FDXR,FKBP5,GAPDH,GDA,GLRX,GLUL,GSR,GSTM1,HIF1A,HS3ST1,IER3,IFI16,IGDCC4,IGF2,IL1B,IRF7,IRF9,KSR1,LDHA,LPP,LSS,MAN2A1,ME1,Mt2,MVK,NAB1,NRAP,NUPR1,OAS1,P4HB,PDIA6,PFKFB3,PIM1,PKM,PPT1,PRDX2,PRDX6,PRELID1,PYCARD,RASSF2,RPN2,SEC23B,SELP,…	129 (6)
RELA		transcription regulator	Activated	3.85	bias	6.71e-06	Abcb1b,AHR,ALOX5AP,AP1B1,APP,ARHGDIB,BCL3,CAV1,CD14,CTGF,IER3,IL1B,IRF7,LYN,NOD2,OAS2,ORAI1,PKM,PRDX6,SAA1,Saa3,SDC4,SELP,SOD2,STAR,TGM2,Tnfrsf22/Tnfrsf23,TREM1	139 (8)
CEBPA		transcription regulator	Activated	3.733	bias	1.85e-07	Abcb1b,ACLY,ALOX5AP,ARG1,ARG2,BTG1,C3AR1,CCR1,CD14,CYP11A1,FCGR1A,FTO,GAPDH,GLRX,IER3,ITGAM,LCN2,LEPR,NFIL3,NR5A2,OAS2,PRTN3,RAB31,S100A8,Saa3,SERPINB1,SERPINB2,SOCS3,SOD2,STAR,THBS1,TNFRSF1A,VCAN	118 (5)
HIF1A	0.364	transcription regulator	Activated	3.723	bias	3.22e-08	ADAM15,ALDOC,ALOX5AP,ATG9A,CAV1,CCR5,CD164,CD274,CDH2,CTGF,EDNRB,ENG,ENO1,ERGIC1,FHL3,GAPDH,HIF1A,IGF2,IL1B,INHBB,LDHA,NRN1,PFKFB3,PKM,PTGIS,SDC4,SLC16A3,SOCS3,SOD2,STAT3,THBS1,ZDHHC9	166 (7)
NFATC2		transcription regulator	Activated	3.606	bias	0.00039	DAB2,FGL2,Iigp1,IKZF1,IL18,IRF7,IRGM,LDHA,RCAN1,SLFN12L,SOCS3,STAT2,TLR3
SPI1		transcription regulator	Activated	3.533	bias	4.07e-07	ADGRE1,C3AR1,CD14,CD209,CD72,DAB2,FCER1G,FCGR2B,IFI44,IFITM3,IKZF1,IL18,IL1B,IRF7,IRF9,ITGAM,LILRB3,LY6E,PARP12,PRTN3,TFEC,TLR4,TREM1
AR		ligand-dependent nuclear receptor	Activated	3.513	bias	8.26e-05	CALU,CAV1,CDH2,CDK14,CYP11A1,DBI,DHCR24,EBP,EDNRB,FKBP5,GSTM1,IGF2,INHA,LMAN1,MSMO1,NR5A1,NR5A2,NUPR1,PLS3,SERP1,STAR,TF,THBS1,TJP1,TPD52,VCAN,XBP1	115 (6)
JUN		transcription regulator	Activated	3.415	bias	5.9e-08	Abcb1b,APP,BCL3,BTG1,C3AR1,CAV1,CCND3,CD14,CD164,CD274,CLU,CSTA,CYP11A1,CYP2J2,EPHX2,FABP7,IFI16,IL1B,ITGAM,MSR1,NR5A2,NRAP,PLA2G4A,S100A10,SAA1,SERP1,SERPINB2,SOCS3,SOD2,SPARC,STAR,TF,THBS1,TIMP1	96 (6)
SMARCB1		transcription regulator	Activated	3.317	bias	0.000693	BTG1,CEACAM1,COL18A1,CTTN,DOCK4,FCGR1A,FCGR2A,IFI16,IFNAR2,OAS1,OAS3,RAB5C,SPARC
IRF5		transcription regulator	Activated	3.259	bias	2.08e-06	DDX58,DHX58,IFI44,IFIH1,IFITM3,IRF7,OAS1,OAS2,Oasl2,PARP12,STAT2	21 (2)
GATA2		transcription regulator	Activated	3.148		0.00111	ALOX5,AQP9,CD300LD,CSTA,CYP11A1,DMBT1,F13A1,GDA,IKZF1,IL4R,ITGAM,LCN2,MCEMP1,MGST1,NFIL3,PRTN3,RCAN1,S100A8,SELP,SERPINB2,TGM2,THBS1
GATA6		transcription regulator	Activated	3.11		1.79e-06	ALOX15,BMPR1A,C1R,CALML4,CAV1,CXCL13,CYP11A1,DAB2,FKBP14,LAMA1,NDUFA3,NR5A2,Saa3,SEMA3C,SLPI,SPARC,STAR,WNT7B
REL		transcription regulator	Activated	3.104	bias	0.00767	AHR,APP,ATP11A,BCL3,CREM,FADS2,IER3,Iigp1,IL18,PYCARD,SOD2,STAT3,Tnfrsf22/Tnfrsf23
FOXO1		transcription regulator	Activated	3.094	bias	0.00246	ACLY,AQP9,CAV1,CTGF,EDNRB,ELOVL6,HIF1A,IER3,IKZF1,IL18,IL1B,ITGAM,ME1,NDUFA4,SCARB1,SERPINB2,SLC25A15,SOD2,SQLE,STAT2,THBS1,TSPO	86 (5)
EGR1		transcription regulator	Activated	2.994	bias	6.73e-10	Abcb1b,ALOX5AP,APP,CAV1,Ccl6,Ccl7,CCR1,CLU,CREM,EIF4EBP1,HIF1A,IGF2,IL1B,ITGAM,LDLR,ME1,MMP14,PF4,SOD2,SQLE,THBS1,TIMP1,TLR4	165 (8)
NFKB1		transcription regulator	Activated	2.991	bias	0.00192	Abcb1b,APP,ARG1,BCL3,CTGF,GNAI3,IER3,IL18,IL1B,MSR1,NOD2,ORAI1,Saa3,SDC4,SELP,SOD2	121 (5)
POU2F2		transcription regulator	Activated	2.961	bias	0.000101	ALDOC,ALOX5,ARG2,CCR5,ENO1,LY6E,MVK,PFKFB3,STAT3,XBP1
PARP1		enzyme	Activated	2.95	bias	4.34e-05	CASP4,CD274,DNAJC12,FKBP5,GBP6,Igtp,Iigp1,IL18BP,IL1B,IRGM,SELP,TLR4	91 (4)
STAT3	0.401	transcription regulator	Activated	2.947	bias	3.53e-20	AHR,ALOX15,ARG1,ARG2,BCL3,C5AR1,CCR1,CCR5,CD209,CD274,CDH2,CEACAM1,CTGF,CTTN,CXCL13,FCER1G,FCGR1A,FGL2,GBP6,HERC6,HIF1A,IFI16,IFI44,IFIH1,IFITM2,IFITM3,Igtp,IL1B,IL4R,IRF7,IRF9,Irgm1,ITGAM,LDHA,LEPR,Mt1,OAS1,OAS2,OAS3,PDIA4,PIM1,PLA2G4A,RAB27A,SAA1,SERPINB1,SLC28A2,Slfn1,SLFN12L,Slfn2,SOCS3,SOD2,STAT2,STAT3,SYNPO,THBS1,TIMP1,TLR3,XAF1,XBP1	171 (11)
MTPN		transcription regulator	Activated	2.828	bias	0.00024	Calm1 (includes others),Ctla2a/Ctla2b,ENG,Mt1,S100A10,S100A8,SPARC,TUBA1A
NR1I3		ligand-dependent nuclear receptor	Activated	2.789	bias	0.00158	ABCC3,AHR,EIF4EBP1,GSTM1,HSD17B4,LRG1,Mt1,Nedd4,TNFRSF1A
DDIT3		transcription regulator	Activated	2.646	bias	0.000353	CA6,CASP4,ITGAM,LCN2,Nrg1,STAT3,XBP1	60 (3)
CEBPD		transcription regulator	Activated	2.608	bias	0.00069	ALOX5AP,CD14,CLU,HIF1A,IL1B,ITGAM,PRTN3,Saa3,XBP1
IFI16	1.026	transcription regulator	Activated	2.607	bias	0.00267	DDX58,IFI16,LDLR,MGST1,OAS1,PIM1,STAT2
FOXO3		transcription regulator	Activated	2.59	bias	0.000197	ACLY,AHR,BTG1,CASP4,CAV1,CCND3,CTGF,EDNRB,GLUL,HIF1A,IER3,IFIH1,ITGAM,LCN2,Mt1,Mt2,NTN4,NUPR1,SOD2,TNFRSF1A	121 (4)
PPARG		ligand-dependent nuclear receptor	Activated	2.524	bias	3.8e-05	Abcb1b,ACLY,ARG1,ATP5PO,CAV1,CD274,CTGF,EIF4EBP1,ELOVL6,GAPDH,IL1B,LDLR,ME1,MGST1,MMP14,PF4,PFKFB3,RGL1,S100a11,S100A8,SAA1,SCARB1,SHISA5,SNX1,SOCS3,TJP1,TLR4,ZNF703	81 (7)
TP63		transcription regulator	Activated	2.512	bias	0.000673	AHR,ARG1,ATG9A,BCL3,CCND3,CDH2,CEACAM1,CSTA,ENG,FDXR,FLOT2,GAPDH,IER3,IL1B,LYN,RAC2,S100A8,SERPINB2,THBS1,TINAGL1,TNFRSF1A,VILL	121 (5)
EPAS1		transcription regulator	Activated	2.504	bias	1.74e-06	ALDOC,ARG1,ARG2,Calm1 (includes others),CAV1,CCR5,CKB,CTGF,ENO1,HIF1A,INHBB,LDHA,LDLR,MMP14,NFIL3,NRN1,PFKFB3,SOD2,WISP2
TCL1A		transcription regulator	Activated	2.433	bias	1.64e-14	C3AR1,CCR1,Cd209b,CD300LD,CFP,CLEC4D,CLEC6A,CTSC,FABP7,FCER1G,FCGR2B,FKBP5,FPR1,IL1B,ITGAM,LCN2,MARCO,MMP19,MSR1,S100A8,Srgn
CEBPE		transcription regulator	Activated	2.429	bias	0.000451	ALOX5AP,Ccl7,CD14,IL18,ITGAM,LCN2,SERPINB2
NR5A1	0.737	ligand-dependent nuclear receptor	Activated	2.405	bias	0.00174	CYP11A1,INHA,LEPR,NR5A1,NR5A2,SCARB1,STAR
ATF6		transcription regulator	Activated	2.4	bias	0.000883	LMAN1,NUCB2,PDIA4,PRDX2,RCAN1,SPARC,XBP1
SMAD3		transcription regulator	Activated	2.397	bias	0.00126	CDH2,CTGF,CYP11A1,DOCK4,ENG,FPR2,IL1B,INHA,JAM2,LGALS9B,NR5A1,STAT3,TF,THBS1,TIMP1	95 (4)
ECSIT		transcription regulator	Activated	2.372	bias	5.27e-05	BCL3,IER3,IL1B,IRF7,PIM1,SOD2	120 (5)
GATA4		transcription regulator	Activated	2.242	bias	0.00874	CTGF,CYP11A1,DAB2,IFI16,INHA,INHBB,NR5A1,NR5A2,STAR,TGFBI,TIMP1
SIRT2		transcription regulator	Activated	2.236	bias	6.44e-05	AACS,FDFT1,LSS,MVK,SQLE
PPARGC1B		transcription regulator	Activated	2.236	bias	0.00314	DHCR24,ENO1,FDFT1,LSS,MVK,SQLE
POU2AF1		transcription regulator	Activated	2.207	bias	0.00902	CCND3,CCR5,IFI44,MS4A6A,S100A10
ESRRG		ligand-dependent nuclear receptor	Activated	2.174	bias	0.00983	ALDOC,ENO1,GAPDH,LDHA,PKM
CREB1		transcription regulator	Activated	2.148	bias	1.11e-05	ARG1,ARPC3,CACNA2D1,CADPS2,CCND3,CDH2,CDK14,CREM,CYP11A1,EBP,ECM1,EDIL3,FGL2,GDA,IER3,IL1B,INHA,IRF7,LCN2,LDLR,LGALS8,LSS,MSMO1,MVK,NDUFA4,NFIL3,PLA2G4A,PLXDC2,RELT,SOD2,SSR4,STAR,STAT3,TF
HTT		transcription regulator	Activated	2.121		8.9e-05	ALDOC,APP,ATP5PO,ATP8A1,BCL3,BMP1,C1R,CALML4,COL18A1,CTGF,CTTN,EDNRB,EPB41L3,FABP7,FDFT1,GAPDH,GLUL,GSR,HIF1A,IFI16,IGF2,LDHA,LDLR,MAN1A1,MMP14,Mt1,NDUFA3,NFIL3,PLCB1,PSMA5,SCAMP5,Scd2,SOD2,SYP,TGFBI,TGM2,XBP1	138 (6)
PPARGC1A		transcription regulator	Activated	2.086	bias	0.000306	ATP5PO,COX7B,CYP11A1,GOT2,INHA,LDHA,LDLR,ME1,MSMO1,NR5A1,NR5A2,NSDHL,SCARB1,SLC39A14,SOCS3,SOD2,STAR	94 (9)
HNF4A		transcription regulator	Activated	2.063	bias	0.000905	ABCC3,ACLY,ALDH1L1,APP,AQP9,ARG1,ARG2,ATG9A,BMP2K,BST1,BTG1,C1S,C4orf19,CALML4,CAV1,CEACAM1,COPZ1,CYP11A1,CYP2J2,DCK,DDOST,DUSP16,EBP,FDX1,FDXR,FLOT1,G3BP2,GAB1,GAPDH,GNAI3,GPR146,HIF1A,HSD17B4,IFITM2,KIF3B,LCN2,LDHA,LDLR,LEPR,LSR,MGST1,MID1,MS4A8,Mt1,Mt2,MTR,N4BP1,NDUFA3,NDUFA4,NOD2,NR5A2,OAS3,OAZ2,ORMDL2,PKM,PLA2G4A,PNP,PSMA5,RASSF5,SAA1,SCARB1,SEC11A,SELP,SEMA3C,SERPINB8,SERTAD3,SHISA5,SLC16A6…
RXRA		ligand-dependent nuclear receptor	Activated	2.01	bias	0.00512	ABCC3,APP,ARG2,Ccl6,CCND3,CD38,ENG,FADS2,HCK,HIF1A,HSD17B4,IER3,NR5A2,STAR,Ugt1a7c
NFKBIA		transcription regulator		1.986	bias	2.51e-07	Abcb1b,AEBP1,ATP11A,BCL3,CASP4,Ccl7,CCR1,CLU,IER3,IFI16,IGF2,IL1B,LCN2,LY6E,MMP14,Mt1,Mt2,NOD2,PICALM,PIM1,RCAN1,S100A8,Saa3,SDC4,SEMA3C,SERPINB2,Slfn2,SOCS3,SOD2,TIMP1,TLR4,TNFSF14	207 (14)
MED1		transcription regulator		1.982	bias	0.00951	ACLY,BCL3,CYP11A1,FADS2,HSD17B4,IKZF1,PIM1,THBS1,WISP2,XBP1
Gm21596/Hmgb1		transcription regulator		1.98	bias	0.00072	HIF1A,IL1B,PKM,TLR4
SNAI1		transcription regulator		1.98		0.00956	CDH2,CTGF,CTTN,MMP14,SPARC,TF,TMOD3,VILL
FOXO4		transcription regulator		1.976	bias	5.64e-06	ACLY,CAV1,CTGF,DHCR24,EDNRB,ELOVL6,FDFT1,HIF1A,IER3,ITGAM,Scd2,SOD2	87 (4)
SPIB		transcription regulator		1.913	bias	0.00105	Bst2,CCR5,CD209,Cd209d,CLEC4M,LILRB3,P2RY12,XBP1
ARNT		transcription regulator		1.912	bias	0.000417	AHR,ALDOC,ATP5PO,CAV1,CCR5,ENG,ENO1,GAPDH,HIF1A,LDHA,SOCS3
NR1H3		ligand-dependent nuclear receptor		1.792		0.00106	ARG2,Ccl7,FDFT1,IL1B,LDLR,Mt1,Mt2,NR5A2,SCARB1,STAR	36 (3)
MYC		transcription regulator		1.776	bias	1.03e-07	ABCC3,ALOX5,APP,ARG1,BMPER,BMPR1A,CAV1,Ccl6,CCND3,CD274,Cdc42,CDH2,CLU,DBI,ECM1,EIF4EBP1,ENO1,FADS2,FAM96A,FKBP5,GAPDH,GLUL,GOT2,GSR,HIF1A,IER3,IFI16,IKZF1,IRF7,IRF9,ITGAM,LDHA,MAN2A1,Mt1,Mt2,OAS1,Oasl2,PFKFB3,PKM,PLS3,PRDX2,S100A10,SCAMP1,SCAMP5,SCARB1,Scd2,SLC16A3,SOD2,SPARC,SQOR,STAT3,TEAD2,TF,TGM1,THBS1,TIMP1,TPD52,TSPO,WNT7B,ZFP36L1	179 (9)
SP3		transcription regulator		1.709	bias	2.01e-05	AEBP1,CDH2,CEACAM1,FDX1,IGF2,JAM2,LAMA1,LDLR,NR5A2,PKM,RRAS,SCARB1,SOD2,SPARC,TGM1,TIMP1,TNFSF14,TSPO
STAT2	0.408	transcription regulator		1.69	bias	0.00121	CAV1,IFITM2,IRF7,IRF9,OAS1,OAS2	118 (7)
IRF6		transcription regulator		1.671	bias	1.39e-05	CDH2,FPR2,IL1B,SOD2,TJP1,TLR4
IRF8		transcription regulator		1.665	bias	4.44e-05	ADGRE1,CD14,CREM,DAB2,DDX58,IL18,IL1B,ITGAM,MSR1,OAS1,STAT2,TLR3,TLR4
KLF4		transcription regulator		1.638	bias	0.00333	ADGRE1,ARG1,BMPER,BMPR1A,CD14,IFITM3,ITGAM,LAMA1,Oasl2,SERPINB2,SLPI,SOD2,TEAD2,TF,TGM1
GATA1		transcription regulator		1.437		0.00138	ALOX5,ALOX5AP,CCND3,CCR1,CD164,IKZF1,INHA,INHBB,LEPR,NFIL3,PF4,PIM1,SELP,SPOCK2,TGM2
NR5A2	0.784	ligand-dependent nuclear receptor		1.385	bias	0.000135	ABCC3,CYP11A1,IL1B,INHA,LDLR,Mt1,NR5A2,SAA1,SCARB1,STAR	33 (2)
FOXL2		transcription regulator		1.363	bias	0.00145	IER3,NR5A1,NR5A2,PRTN3,SERPINB2,SOD2,TNFRSF1A
TWIST1		transcription regulator		1.342	bias	0.00699	CDH2,CLU,IL1B,LRG1,PCOLCE,SDC3,SPOCK2,TF,TGFBI,VCAN
NR1I2		ligand-dependent nuclear receptor		1.2		5.36e-05	Abcb1b,ABCC3,AHR,ELOVL6,GLUL,GSTM1,LCN2,MGST1,PDIA4,S100A8,SCARB1,STAT3,TF,TGM2
EBF1		transcription regulator		1.109	bias	0.00765	EIF4EBP1,FLOT2,GYS1,IRF7,NFIL3,PYGB,SOCS3,TLR3,TLR4
CREBBP		transcription regulator		1.067	bias	0.00828	ARHGAP24,ARID5A,CCND3,CCR5,CKB,CYP11A1,FDX1,INHA,LDLR,OAS3,RGL1,RNASEL,RTP4,SDC4,SELP,SMOC1,SOCS3,STAR,STAT4	61 (3)
RUNX1		transcription regulator		1.037	bias	0.000461	ADAMTSL4,CCND3,CD72,Cdc42,CYP11A1,ENG,IL1B,Mt1,NFIL3,PF4,STAT3,TIMP1,TJP1,UGCG
CTNNB1		transcription regulator		1.025	bias	6.96e-09	AHR,APP,BMP1,Ccl7,CDH2,CEACAM1,CLU,CTGF,Cux1,CYP11A1,ECM1,EDIL3,F13A1,FCER1G,FLOT2,GLUL,HTRA1,IGF2,IL1B,INHA,INHBB,JAM2,LFNG,LY6E,ME1,MMP14,NR5A2,PLS3,PRSS35,RASSF5,S100A8,SAA1,Saa3,SELENOW,SEMA3C,SLC26A2,SLC39A14,STARD7,STAT3,TCF7L2,TEAD2,TGM1,TGM2,TIMP1,TJP1,TNFRSF1A,UGCG,VCAN,WNT7B,XAF1	95 (4)
IRF9	0.217	transcription regulator		1		0.00227	IFITM3,IRF7,OAS2,SOCS3,STAT2
ESR2		ligand-dependent nuclear receptor		0.97		0.000673	Abcb1b,CACNA1D,CAV1,CDH2,CYP11A1,GLRX,HSD17B4,IL1B,MMP14,PCYOX1,PTGIS,RASSF2,SCARB1,SLC9A3R1,SOCS3,SYNPO,TGM2,TIMP1,TSPAN13,TSPO,UCK2	116 (5)
NR1H2		ligand-dependent nuclear receptor		0.798		0.00081	Ccl7,ELOVL6,FDFT1,HSD17B4,IL1B,LDLR,Saa3,SCARB1,STAR
TP73		transcription regulator		0.75	bias	0.00236	CCND3,COL18A1,DRAM1,ENG,FDXR,FLOT2,IER3,IL1B,IL4R,MMP14,MMP19,SHISA5,THBS1,TIMP1,TNFRSF1A	121 (5)
NR1D1		ligand-dependent nuclear receptor		0.655	bias	0.00329	ACLY,FADS2,ME1,NUPR1,TLR4
RELB		transcription regulator		0.655	bias	0.00675	CXCL13,IL1B,SOD2,STAT4,TNFRSF1A,TNFSF14
AHR	0.428	ligand-dependent nuclear receptor		0.622		1.86e-05	ADGRE1,APP,ARG2,CCND3,CD14,CD38,Cdc42,CDH2,ENO1,HIF1A,IL1B,ITGAM,LDHA,Mt1,Mt2,NNMT,SAA1,Saa3,SERPINB2,SOCS3,SOD2,STAT3,TGFBI,THBS1	31 (2)
ESR1		ligand-dependent nuclear receptor		0.548		4.74e-08	ABCC3,ABHD2,ACVR1B,ALOX5,AP2S1,AQP9,ARHGAP1,ARRDC3,ATP11A,C1QTNF6,CACNA1D,CALML4,CAV1,CCND3,CKB,COPZ1,CTSC,CYP11A1,DAB2,DOCK4,ENO1,FLOT2,GLRX,HFE,HIF1A,HSD17B4,HTRA1,IER3,IFI44,IFITM2,IFITM3,IGF2,IL1B,INHBB,KIF3B,LCN2,LDLR,LEPR,MAN1A1,PCYOX1,PLCB1,PON3,RAB27A,RAB31,RAB5C,ROBO2,RTP4,SCAMP1,SCARB1,SEMA3C,SIPA1L1,SLC16A3,SLC26A2,SLC9A3R1,STAR,STAT3,SYNPO,TCF7L2,TGM2,TJP1,TMED10,TMOD3,TPD52,TSPO,UCK2…	116 (5)
NOTCH1		transcription regulator		0.529		0.00255	CCND3,CD14,CTGF,EPHA4,FABP7,FCER1G,FCGR2A,FCGR2B,IFI16,IL18,ITGAM,LFNG,PDIA3,RHOU,SYP
FOS		transcription regulator		0.458	bias	7.84e-08	C3AR1,CALU,CD14,CD164,CLU,COL18A1,CSTA,CTGF,CYP2J2,ELOVL6,ENO1,EPHX2,EPS8,GSR,MGAT4A,MGST1,Mt2,NFIL3,NR5A2,Nrg1,NSDHL,PLA2G4A,PXK,S100A10,S100A8,SEC23B,SERPINB2,SLPI,SOCS3,STAR,TGFBI,TIMP1,TPD52,TREM1,UGCG,WNT7B,XAF1,XDH
NR3C1		ligand-dependent nuclear receptor		0.377		0.000277	ABHD2,ALOX5AP,BTG1,C1R,CASP4,CAV1,CD38,CYP11A1,DBI,DUSP16,FCER1G,FKBP5,GAB1,GLUL,IER3,IFIH1,IL18,IL1B,LGALS8,NFIL3,NOD2,PLA2G4A,RELT,SCARB1,SEMA3C,STAT3,STK17B,THBS1,TLR5,TNFRSF1A,TNFSF14,TRAF3IP2,Trim30a/Trim30d,UGCG
RORA		ligand-dependent nuclear receptor		0.314	bias	1.75e-05	DHCR24,ELOVL6,FDFT1,GSTM2,IL18,IL1B,LCN2,Mt1,Mt2,NNMT,NSDHL,PRDX6,S100A8,Saa3,Scd2,SOCS3,TLR3
STAT5A		transcription regulator		0.218		0.000622	CASP4,CCND3,CCR5,CEACAM1,Ctla2a/Ctla2b,CYP2J2,FCER1G,FKBP14,IFITM2,KSR1,LCN2,OAS1,PIM1,SLC7A7,SOCS3,TGFBI,TNFRSF1A,TSPAN13	99 (6)
STAT6		transcription regulator		0.188		8.12e-11	ALOX15,ARG1,BCL3,Ccl6,CCR5,CD38,FCER1G,FCGR1A,FCGR2A,FCGR3A/FCGR3B,FKBP5,HCK,IFI16,IFNAR2,IL4R,IRF7,IRF9,MMP14,MVK,NFIL3,S100A10,S100a11,Scd2,SELP,STAT2,STAT4,TFEC,TIMP1,Trim30a/Trim30d,XBP1	133 (8)
GATA3		transcription regulator		-0.1		0.000398	CCR1,CCR5,CDH2,CYP11A1,ELOVL6,GLUL,NFIL3,NR5A2,RCAN1,S100A8,SLPI,STAT4,TGM1,TJP1,Trim30c,XBP1
WT1		transcription regulator		-0.213		1.49e-06	CLIC1,CTGF,EPS8,FDFT1,GSR,IGF2,IL1B,INHA,ITGAM,LMAN1,LSS,MGST1,MMP14,NR5A1,NRAP,PDIA4,Scd2,SQLE,THBS1,TMA16,ZDHHC9
CREM	0.319	transcription regulator		-0.337		0.00765	ADORA3,CREM,INHA,LDLR,LSS,MSMO1,MVK,NFIL3,STAR,THBS1	17 (2)
PRDM1		transcription regulator		-0.359		0.00852	ADAM8,ARG2,CADPS2,DUSP16,ECM1,IL1B,ME1,MS4A4A,PIK3AP1,PLA2G4A,RASSF2,S100A8,XBP1
PPARA		ligand-dependent nuclear receptor		-0.375	bias	4.89e-06	APP,AQP9,ARG1,C1R,C1S,CEACAM1,DBI,ELOVL6,FADS2,FDFT1,GLUL,GOT2,HIF1A,HSD17B4,IFITM3,IL1B,LSS,MGST1,MSMO1,MVK,NSDHL,PRDX6,S100A8,SAA1,SCAMP1,SCARB1,SQLE,TJP1,TLR5,TSPO	76 (4)
HOXD10		transcription regulator		-0.378		0.00145	CEACAM1,MMP14,S100a11,SELENON,TIMP1,TJP1,UBL5
FOXA2		transcription regulator		-0.588		0.00556	ALOX15,ALOX5,CCR5,Mt1,MTUS1,NR5A2,PKM,SAA1,Saa3,TF,UST,WNT7B
IRF2		transcription regulator		-0.685		0.00024	CEACAM1,Ifi47,IL1B,IRF7,OAS1,TLR3,TLR4,TLR5	55 (3)
HOXA3		transcription regulator		-0.816		0.0019	ALOX5,Cdc42,ENG,IKZF1,PRTN3,RAC2
TFAP2C		transcription regulator		-0.896		0.00174	CTGF,CYP11A1,MMP14,SOD2,THBS1,TIMP1,XBP1
ID1		transcription regulator		-0.97	bias	0.00624	CEACAM1,CTGF,IFI16,MMP14,TF,THBS1
TCF3		transcription regulator		-1.067		0.000691	CCND3,CYP11A1,DCK,DDX58,EIF4EBP1,HS3ST1,IFI16,IL1B,MFSD13A,MSMO1,NFIL3,PDIA4,PDIA6,PRDX2,SERPINB1,SOCS3,TF,TXNDC5,XBP1,ZBP1
KLF3		transcription regulator		-1.147	bias	0.00187	ARID5A,BCL3,CARHSP1,CFP,CTSC,Cux1,DMWD,HS3ST1,KCNK13,LILRB3,MAGED1,MYADM,NSMCE1,PCYOX1,SLC28A2,STAT4,TMOD3,TUBA1A,UGCG
ID3		transcription regulator		-1.309		0.00874	BCL3,CD72,ELOVL6,FCER1G,HIF1A,IFI16,IL4R,SOCS3,STAT4,TNFRSF1A,TNFSF14
FOSL1		transcription regulator		-1.342		0.00174	Ccl6,Ccl7,CYP2J2,IL1B,SERPINB2,SPARC,TF	12 (2)
IRF4		transcription regulator		-1.37	bias	0.00501	ARG1,DBI,IL1B,IRF7,IRF9,OAS1,PHF11,STAT2,XBP1,ZFP36L1
NR1H4		ligand-dependent nuclear receptor		-1.436		0.00836	Abcb1b,ABCC3,FABP7,IL1B,ITGAM,LCN2,LDHA,NR5A2,SCARB1,TIMP1	36 (4)
HMGA1		transcription regulator		-1.613	bias	0.000207	CAV1,CTSC,DAB2,HCK,HS3ST1,IER3,LAMA1,LY6E,MVK,SDC4,SPARC,Srgn,STAT3
MKL1		transcription regulator		-1.633		0.000285	CTTN,DHCR24,FADS2,LCN2,PRTN3,S100A8,Saa3,SCARB1,SELP,SERPINB2,SLPI,WISP2
KLF2		transcription regulator		-1.715	bias	7.98e-07	ADAM15,BCL3,CAV1,Ccl7,CCND3,CCR5,CDH2,CTGF,ECM1,HIF1A,IGF2,IL1B,LEPR,MMP14,PTGIS,THBS1,TIMP1
NKX2-3		transcription regulator		-1.924		0.00028	ARHGDIB,BTG1,CD38,DDX58,DDX60,DHX58,HFE,IL18BP,LY6E,PARP12,PLCB1,RTP4,STAT2,SYT11,UBA7,XAF1
NR0B1		ligand-dependent nuclear receptor	Inhibited	-2.144	bias	0.00511	CYP11A1,NR5A1,NR5A2,SCARB1,STAR	85 (8)
MKL2		transcription regulator	Inhibited	-2.236	bias	9.13e-05	DHCR24,FADS2,LCN2,PRTN3,S100A8,Saa3,SCARB1,SELP,SERPINB2,SLPI
BCL6		transcription regulator	Inhibited	-2.784	bias	4.59e-05	BCL3,Ccl6,Ccl7,CD72,DPYSL2,HERC6,IL13RA1,IL18,IL1B,IL4R,IRF9,LDLR,LPP,PLA2G4A,SOCS3,UBA7,XBP1	102 (4)
TRIM24		transcription regulator	Inhibited	-4.596	bias	8.72e-18	Bst2,DDX58,DDX60,DHX58,GLUL,HERC6,Ifi27l2a/Ifi27l2b,IFI44,Ifi47,IFIH1,Igtp,Iigp1,IRF7,IRF9,IRGM,Irgm1,OAS1,PARP12,PHF11,RTP4,S100a11,SHISA5,STAT2,TGFBI,UBA7	92 (5)
SIRT1		transcription regulator	Inhibited	-4.721	bias	8.63e-12	CCND3,CD72,CDH2,DDX58,DDX60,DHX58,ERMP1,GBP6,HCK,HIF1A,IFI44,Ifi47,IFITM3,Igtp,Iigp1,IL1B,IRF7,IRGM,Irgm1,LDLR,LY6E,Ms4a6b,MVK,OAS1,OAS2,Oasl2,PARP12,RTP4,Scd2,Slfn2,SOD2,STAT3,SYNPO,Trim30a/Trim30d,UBA7	136 (7)

## Sheet: g Resolution phase UP DEGs Fig5
1110019B22Rik
1700023B13Rik									Gene list Fig 5c
1700025G04Rik
2610019E17Rik
2810408I11Rik
2810417H13Rik
3110035G12Rik
4930422N03Rik
4930545L23Rik
5730453C05Rik
6330403A02Rik
9530086P17Rik
9630028H03Rik
A230038B01Rik
A430091L06Rik
A730059M13Rik
A930005H10Rik
AK079263
Alpk2
Atrip
Atxn7l1
Atxn7l1os2
AU014678
B3gnt5
BC002288
BC030867
BC064078
Brf2
C130026I21Rik
C230085N15Rik
C230096K16Rik
C330006D17Rik
C78568
Cacna1s
Casp3
Cc2d2b
Ccdc167
Ccdc63
Ccl22
Ccl5
Ccnb1
Ccr2
Ccr7
Cd2ap
Cd74
Cd79b
Cd83
Cdk1
Cep128
Chaf1b
Ciapin1
Ciita
Clcf1
Clec2i
Clk4
Cmtr1
Cnn3
Cntrl
Ctrl
Ctse
Cxcl9
Dpp4
Dppa3
E230016K23Rik
E430014B02Rik
Edn1
Evi2a-evi2b
F2rl2
Fam102b
Fam129a
Fam26f
Fanca
Fap
Flt3
Foxp1
Fst
Ftsj2
Gap43
Gbp2
Gins1
Gins2
Gm10340
Gm14277
Gm20066
Gm2701
Gm2832
Gm3470
Gm7609
Gm9706
Gm9895
Got1
Grb14
Gstp1
H2-Aa
H2-Ab1
H2-DMa
H2-DMb1
H2-Eb1
H2-Ob
Haao
Henmt1
Hiat1
Hist1h2ab
Hist1h3a
Hist1h3f
Hivep2
Hlcs
Hrct1
Hspa4l
Ifih1
Ifit1
Ifitm6
Ifng
Ifnz
Il10
Inhba
Itprip
Kcna3
Kcnip3
Kcnj2
Kif1a
Klra18
Klrb1b
Klrc2
Klrk1
Kmo
Kynu
Lax1
Lin9
Lmnb1
LOC100653389
LOC269472
LOC552904
LOC552909
Lrrc16a
Lrrc17
Luc7l3
Mad2l1
Magix
Mapk8
Metrn
Mettl6
Mtf2
Mtus2
Myef2
Nfat5
Nfkbib
Nktr
Nmral1
Nrg1
Nrm
Nsun6
Nufip1
Nup210
Nxpe3
P2ry10
Panct1
Penk
Phf13
Phldb1
Plbd1
Plcb1
Pld6
Plk4
Ppp1r2
Prcp
Prdm1
Prss12
Psme1
Rab11fip1
Rab30
Rad18
Rapgef6
Rcn3
Rimbp3
Rnase6
Rnaseh2c
Rsl1
Sbds
Sdc3
Sell
Sema7a
Senp1
Serpinb6b
Sh2b3
Slamf9
Slc14a1
Slc1a2
Slc23a1
Slc4a7
Smc6
Smox
Sp110
Specc1l
Spef2
Sphk1
Spty2d1
Srgap2
Srsf11
Stil
Stx6
Stxbp6
Tap1
Tcea3
Tecr
Thbs4
Thoc2
Timp1
Tnfsf4
Tpr
Traf3ip3
Trem1
Try4
Tspan33
Ttc9c
Ubl7
Unc119
Vsnl1
Wdr43
Xcl1
Xrn2
Zc3h12c
Zfp429
Zfp800
Zmym4

## Sheet: h Core Enriched Genes Fig 6
UP	PROBE	RANK IN GENE LIST	RANK METRIC SCORE	RUNNING ES	CORE ENRICHMENT			DOWN	PROBE	RANK IN GENE LIST	RANK METRIC SCORE	RUNNING ES	CORE ENRICHMENT			IPA input	PROBE	FC		UP in WT SerpinB2+	DOWN in GATA6+
GSE47049	BMPR1A	20639	-1.026	-0.614661	Yes			GSE47049	CD28	25	3.86993	0.0240617	Yes			for Fig S11b	BMPR1A	2
	ANKRD50	20652	-1.02984	-0.613259	Yes				PPARG	28	3.75142	0.0476884	Yes				ANKRD50	2
	CD300LD	20672	-1.03809	-0.612152	Yes				ATP6V0D2	30	3.68623	0.0705451	Yes				CD300LD	2
	CKB	20746	-1.08072	-0.613406	Yes				AA414768	32	3.53992	0.0916197	Yes				CKB	2
	SLFN3	20749	-1.08213	-0.611331	Yes				DENND2A	37	3.37616	0.110643	Yes				SLFN3	2
	ADGRE1	20823	-1.12064	-0.612423	Yes				CACNA1A	39	3.26986	0.128618	Yes				ADGRE1	2
	IL13RA1	20879	-1.15088	-0.612544	Yes				PAPSS2	42	3.20027	0.145787	Yes				IL13RA1	2
	MAGED1	20918	-1.17586	-0.611762	Yes				TFRC	48	3.1113	0.161867	Yes				MAGED1	2
	SOCS3	20956	-1.20103	-0.610823	Yes				KITL	53	3.05806	0.177441	Yes				SOCS3	2
	TRAF3IP2	20959	-1.20476	-0.608228	Yes				SAMD4	71	2.85403	0.190367	Yes				TRAF3IP2	2
	TGM1	20964	-1.20818	-0.605712	Yes				RYR1	73	2.84236	0.203937	Yes				TGM1	2
	GSTM2	20977	-1.21419	-0.603543	Yes				PLEKHO1	79	2.731	0.216273	Yes				GSTM2	2
	S100A8	20985	-1.2209	-0.60111	Yes				LY9	90	2.67247	0.227838	Yes				S100A8	2
	ZFP36L1	20999	-1.23171	-0.598908	Yes				ADAP2	94	2.60633	0.239147	Yes				ZFP36L1	2
	CASP4	21014	-1.24578	-0.596689	Yes				MCOLN2	119	2.44102	0.248055	Yes				CASP4	2
	ME1	21019	-1.24917	-0.593986	Yes				FCRLS	127	2.41368	0.257544	Yes				ME1	2
	GALNS	21044	-1.26998	-0.592122	Yes				AXL	132	2.39404	0.267016	Yes				GALNS	2
	CCND3	21068	-1.29536	-0.590091	Yes				TNS1	134	2.39356	0.276626	Yes				CCND3	2
	IRF2BPL	21077	-1.301	-0.587331	Yes				MAMDC2	156	2.29131	0.284482	Yes				IRF2BPL	2
	NAPRT	21089	-1.3086	-0.584674	Yes				GM6377	172	2.19621	0.291903	Yes				NAPRT	2
	ALDOC	21116	-1.33791	-0.582576	Yes				ATP8B4	192	2.10485	0.298472	Yes				ALDOC	2
	ARHGAP24	21122	-1.34368	-0.579466	Yes				REM1	194	2.09018	0.305789	Yes				ARHGAP24	2
	SLPI	21143	-1.36155	-0.576968	Yes				SLC29A1	205	2.04934	0.312395	Yes				SLPI	2
	IL18BP	21183	-1.40468	-0.57514	Yes				GSN	223	1.99211	0.318281	Yes				IL18BP	2
	ABCC3	21209	-1.43705	-0.572485	Yes				NINL	246	1.9162	0.32343	Yes				ABCC3	2
	ZC3H12D	21237	-1.46191	-0.569791	Yes				ZFP532	270	1.86204	0.328187	Yes				ZC3H12D	2
	SERPINB1A	21242	-1.46951	-0.565978	Yes				NRP2	304	1.80006	0.332088	Yes				SERPINB1A	2
	EPHA4	21313	-1.54941	-0.564809	Yes				STAC2	322	1.7721	0.336577	Yes				EPHA4	2
	ALDH1L1	21315	-1.55143	-0.560398	Yes				MCF2L	330	1.75322	0.341428	Yes				ALDH1L1	2
	FCGR4	21331	-1.56974	-0.556536	Yes				CLEC2G	334	1.74395	0.346412	Yes				FCGR4	2
	TCF7L2	21332	-1.57258	-0.551955	Yes				CDK18	345	1.72396	0.350949	Yes				TCF7L2	2
	GM4951	21381	-1.63558	-0.549248	Yes				ACSS1	365	1.69576	0.354898	Yes				GM4951	2
	THBS1	21431	-1.72479	-0.546032	Yes				SEMA6D	395	1.63918	0.358056	Yes				THBS1	2
	PLXDC2	21437	-1.73544	-0.540687	Yes				PDGFB	424	1.59987	0.361046	Yes				PLXDC2	2
	ABTB2	21439	-1.73698	-0.535146	Yes				FBN1	453	1.56102	0.36383	Yes				ABTB2	2
	SERPINB2	21449	-1.75555	-0.529859	Yes				TENM4	500	1.49837	0.365439	Yes				SERPINB2	2
	CXCL13	21469	-1.78301	-0.52486	Yes				MACC1	519	1.47425	0.368252	Yes				CXCL13	2
	SEMA3C	21477	-1.79605	-0.519213	Yes				SLC9A3R2	527	1.46714	0.371549	Yes				SEMA3C	2
	LDLR	21516	-1.87054	-0.514511	Yes				KCNQ3	556	1.44074	0.373724	Yes				LDLR	2
	MCEMP1	21517	-1.87067	-0.50803	Yes				ACVRL1	569	1.43286	0.376617	Yes				MCEMP1	2
	FDFT1	21529	-1.91018	-0.501786	Yes				PLAU	571	1.42598	0.379997	Yes				FDFT1	2
	PIM1	21539	-1.92634	-0.495334	Yes				ERMARD	574	1.42378	0.38332	Yes				PIM1	2
	COL18A1	21583	-2.03271	-0.489694	Yes				RASA4	591	1.41344	0.385931	Yes				COL18A1	2
	CADPS2	21596	-2.06453	-0.482362	Yes				SLC16A10	633	1.37876	0.387196	Yes				CADPS2	2
	DOCK4	21622	-2.17615	-0.474761	Yes				KLRB1A	641	1.36674	0.390014	Yes				DOCK4	2
	LAMC1	21630	-2.18688	-0.46623	Yes				CD74	657	1.35289	0.39239	Yes				LAMC1	2
	RAB27A	21635	-2.20295	-0.457429	Yes				WWP1	675	1.33731	0.394601	Yes				RAB27A	2
	SELP	21638	-2.2085	-0.448489	Yes				PHTF2	677	1.33584	0.397561	Yes				SELP	2
	AHR	21646	-2.21921	-0.439694	Yes				RASGEF1A	682	1.32666	0.400339	Yes				AHR	2
	AQP9	21674	-2.31112	-0.431065	Yes				TNS3	714	1.302	0.40173	Yes				AQP9	2
	ELOVL6	21681	-2.32682	-0.421318	Yes				ASAP2	738	1.28663	0.403433	Yes				ELOVL6	2
	LSR	21708	-2.42995	-0.411599	Yes				ERCC6	802	1.23288	0.403017	Yes				LSR	2
	GPR35	21712	-2.44876	-0.400633	Yes				ZFP646	816	1.2203	0.404912	Yes				GPR35	2
	EPB41L3	21715	-2.46633	-0.38946	Yes				EVL	885	1.17892	0.40404	Yes				EPB41L3	2
	MILR1	21717	-2.48343	-0.378084	Yes				CREG2	895	1.17139	0.405927	Yes				MILR1	2
	ADAM8	21740	-2.56352	-0.366941	Yes				PAOX	968	1.12715	0.404665	Yes				ADAM8	2
	CD209B	21753	-2.65367	-0.35446	Yes				H2-EB1	983	1.11587	0.406102	Yes				CD209B	2
	CD209A	21760	-2.73966	-0.340839	Yes				ATP1A3	995	1.11281	0.407669	Yes				CD209A	2
	ROBO2	21778	-2.85628	-0.326524	Yes				CLEC2I	1016	1.0998	0.408762	Yes				ROBO2	2
	SMIM3	21779	-2.85707	-0.311405	Yes				HSPB7	1019	1.09886	0.410703	Yes				SMIM3	2
	PRSS35	21782	-2.87516	-0.296187	Yes				PSAT1	1035	1.09401	0.412011	Yes				PRSS35	2
	PTGIS	21794	-2.98162	-0.280236	Yes				CRYAB	1068	1.07989	0.412464	Yes				PTGIS	2
	C1RA	21810	-3.08364	-0.263326	Yes				MMP2	1074	1.07873	0.414189	Yes				C1RA	2
	FKBP14	21821	-3.18919	-0.244956	Yes				FSTL1	1076	1.07676	0.416096	Yes				FKBP14	2
	LCN2	21828	-3.25695	-0.225589	Yes				ARMC2	1144	1.04079	0.414754	Yes				LCN2	2
	CAV1	21853	-3.69471	-0.201428	Yes				MTSS1	1164	1.02695	0.415633	Yes				CAV1	2
	CTLA2A	21854	-3.69969	-0.176076	Yes				H2-AA	1172	1.02363	0.417069	Yes				CTLA2A	2
	FCGR1	21858	-3.75322	-0.150125	Yes				CLEC10A	1187	1.01635	0.418148	Yes				FCGR1	2
	VMN2R26	21864	-3.81177	-0.123447	Yes				LPIN1	1195	1.01252	0.419545	Yes				VMN2R26	2
	HTRA3	21869	-3.92937	-0.0950367	Yes				KCNN4	1202	1.0093	0.420978	Yes				HTRA3	2
	TSPAN13	21872	-3.95689	-0.0661306	Yes				ATP6V0A1	1236	0.994633	0.421086	Yes				TSPAN13	2
	VCAN	21876	-4.05135	-0.03587	Yes				LRRC20	1286	0.972924	0.420364	Yes				VCAN	2
	FGL2	21896	-4.51412	0.000983345	Yes				IQGAP2	1305	0.962671	0.421075	Yes				FGL2	2
GSE56684	TPST1	10757	-0.293149	-0.616759	Yes				KCNJ2	1310	0.962027	0.422446	Yes				TPST1	2
	CASP4	10773	-0.297377	-0.615734	Yes				PLXND1	1385	0.934795	0.420421	Yes				CASP4	2
	SOCS3	10783	-0.300347	-0.614107	Yes				CTSK	1394	0.931905	0.421506	Yes				SOCS3	2
	ABCB1B	10810	-0.309232	-0.613901	Yes				APBA1	1421	0.920766	0.421706	Yes				ABCB1B	2
	PLS3	10850	-0.327058	-0.614586	Yes				MFSD12	1431	0.915722	0.422694	Yes				PLS3	2
	MAN2A1	10883	-0.349741	-0.614206	Yes				HAL	1438	0.914845	0.423821	Yes				MAN2A1	2
	FCGR4	10932	-0.382582	-0.614648	Yes				SLC26A11	1449	0.910458	0.424745	Yes				FCGR4	2
	GALNS	10935	-0.384503	-0.610804	Yes				RETNLA	1499	0.893562	0.423774	Yes				GALNS	2
	IL13RA1	10938	-0.385656	-0.606936	Yes				BCAM	1502	0.893084	0.425024	Yes				IL13RA1	2
	ALDH1L1	11002	-0.43928	-0.607492	Yes				VAT1	1518	0.888076	0.425645	Yes				ALDH1L1	2
	ALOX15	11005	-0.442903	-0.602331	Yes				FAM105A	1524	0.886773	0.426734	Yes				ALOX15	2
	LAMC1	11006	-0.443415	-0.596973	Yes				SLC36A2	1560	0.87741	0.426376	Yes				LAMC1	2
	KLRA2	11007	-0.445058	-0.591575	Yes				RIN2	1565	0.876548	0.427482	Yes				KLRA2	2
	S100A8	11036	-0.471527	-0.588101	Yes				INPP4A	1570	0.874354	0.428582	Yes				S100A8	2
	TRAF3IP2	11044	-0.486026	-0.58231	Yes				RUFY3	1577	0.871028	0.429577	Yes				TRAF3IP2	2
	C1RL	11049	-0.502207	-0.575806	Yes				MPP6	1583	0.869086	0.430614	Yes				C1RL	2
	ARHGAP24	11050	-0.502605	-0.568921	Yes				PKP4	1585	0.868392	0.431838	Yes				ARHGAP24	2
	CXCL13	11073	-0.55596	-0.562529	Yes				CEP290	1598	0.863843	0.432528	Yes				CXCL13	2
	ZFP36L1	11074	-0.55872	-0.554022	Yes				SULF2	1603	0.858652	0.433582	Yes				ZFP36L1	2
	CADPS2	11089	-0.573164	-0.546362	Yes				INPPL1	1624	0.850905	0.433857	Yes				CADPS2	2
	ABCC3	11100	-0.64243	-0.536037	Yes				RRAGD	1641	0.848114	0.434313	Yes				ABCC3	2
	GPR35	11103	-0.654288	-0.524556	Yes				TIMP3	1669	0.841048	0.434228	Yes				GPR35	2
	LCN2	11132	-0.764062	-0.511231	Yes				GALNT7	1677	0.839737	0.435086	Yes				LCN2	2
	RAB27A	11144	-0.85562	-0.492296	Yes				FAM214A	1684	0.83809	0.435986	Yes				RAB27A	2
	SERPINB1A	11147	-0.88932	-0.470927	Yes			GSE56684	FCRLS	0	2.05669	0.0962899	Yes				SERPINB1A	2
	CD209B	11151	-0.903537	-0.448956	Yes				H2-EB1	10	1.41801	0.141225	Yes				CD209B	2
	ADAM8	11157	-0.980418	-0.423223	Yes				EAR2	12	1.368	0.183733	Yes				ADAM8	2
	FCGR1	11163	-1.06066	-0.393027	Yes				TNS1	13	1.3116	0.222893	Yes				FCGR1	2
	THBS1	11164	-1.07269	-0.361669	Yes				H2-AA	21	1.19485	0.254741	Yes				THBS1	2
	SELP	11175	-1.2897	-0.317264	Yes				DENND2A	23	1.1849	0.286608	Yes				SELP	2
	CAV1	11176	-1.29531	-0.27154	Yes				EGR2	34	0.915077	0.30474	Yes				CAV1	2
	HTRA3	11186	-1.5863	-0.203796	Yes				CD74	35	0.906239	0.323435	Yes				HTRA3	2
	PTGIS	11187	-1.90272	-0.105135	Yes				LY9	41	0.843063	0.339149	Yes				PTGIS	2
	SERPINB2	11188	-1.96674	0.000276769	Yes				RYR1	44	0.824387	0.354434	Yes				SERPINB2	2
									PHLDA3	47	0.808644	0.369133	Yes				CD28	-2		DOWN in SerpinB2+	Up in GATA6+
									TFRC	52	0.788243	0.382905	Yes				PPARG	-2
									ADAP2	54	0.763322	0.396075	Yes				ATP6V0D2	-2
									PAPSS2	64	0.732323	0.407447	Yes				AA414768	-2
									SULF2	72	0.700335	0.417961	Yes				DENND2A	-2
									MRAS	74	0.687345	0.428622	Yes				CACNA1A	-2
									STAC2	78	0.672636	0.438643	Yes				PAPSS2	-2
									EGR1	84	0.63285	0.447295	Yes				TFRC	-2
									HPGD	91	0.612179	0.455268	Yes				KITL	-2
									PDGFB	99	0.591602	0.462584	Yes				SAMD4	-2
									ACSS1	114	0.56913	0.468656	Yes				RYR1	-2
									VAT1	123	0.549025	0.474774	Yes				PLEKHO1	-2
									PTAFR	141	0.518488	0.479313	Yes				LY9	-2
									SLC9A3R2	145	0.505534	0.484852	Yes				ADAP2	-2
									SLC29A1	152	0.499834	0.489981	Yes				MCOLN2	-2
									WWP1	154	0.498452	0.495544	Yes				FCRLS	-2
									PLK2	165	0.487474	0.500024	Yes				AXL	-2
									MTSS1	170	0.485538	0.505018	Yes				TNS1	-2
									TNS3	173	0.482154	0.510124	Yes				MAMDC2	-2
									MAP4K1	190	0.464098	0.51354	Yes				GM6377	-2
									ZMIZ1	191	0.463912	0.518439	Yes				ATP8B4	-2
									SLC16A10	198	0.454473	0.522583	Yes				REM1	-2
									H2-DMB1	200	0.451976	0.52714	Yes				SLC29A1	-2
									ATP6V0A1	239	0.419228	0.527608	Yes				GSN	-2
									MCF2L	241	0.41707	0.531475	Yes				NINL	-2
									NR1H3	247	0.411608	0.534867	Yes				ZFP532	-2
									PAOX	256	0.401759	0.537797	Yes				NRP2	-2
									CYP4F18	268	0.391557	0.540265	Yes				STAC2	-2
									ROCK2	279	0.387986	0.542762	Yes				MCF2L	-2
									1700025G04RIK	285	0.385119	0.545673	Yes				CLEC2G	-2
									AXL	298	0.374482	0.54775	Yes				CDK18	-2
									CARD10	313	0.362287	0.549436	Yes				ACSS1	-2
									PHTF2	331	0.347322	0.550602	Yes				SEMA6D	-2
									RELL1	336	0.344587	0.552933	Yes				PDGFB	-2
									LPIN1	354	0.33718	0.553941	Yes				FBN1	-2
									EVL	366	0.329406	0.555388	Yes				TENM4	-2
									SNX27	417	0.309573	0.552922	Yes				MACC1	-2
									CDC37L1	435	0.303422	0.553437	Yes				SLC9A3R2	-2
									CCDC88C	447	0.298153	0.554438	Yes				KCNQ3	-2
									SNX30	457	0.295475	0.555589	Yes				ACVRL1	-2
									PLXND1	476	0.287036	0.555791	Yes				PLAU	-2
									PALLD	498	0.278041	0.555598	Yes				ERMARD	-2
									PTPRS	507	0.273289	0.556555	Yes				RASA4	-2
									KCNN4	522	0.266226	0.556867	Yes				SLC16A10	-2
									PTPRA	536	0.262739	0.55723	Yes				KLRB1A	-2
									RANBP10	537	0.262702	0.558801	Yes				CD74	-2
									RORA	551	0.257903	0.559106	Yes				WWP1	-2
									BLVRA	563	0.255617	0.559571	Yes				PHTF2	-2
									CLEC2I	585	0.251129	0.559054	Yes				RASGEF1A	-2
									HAL	588	0.250219	0.560294	Yes				TNS3	-2
									NFKBIZ	594	0.248401	0.561234	Yes				ASAP2	-2
									LTC4S	626	0.241231	0.559676	Yes				ERCC6	-2
									EPHX1	641	0.237234	0.559656	Yes				ZFP646	-2
									NPC1	646	0.236111	0.560553	Yes				EVL	-2
									SLC38A6	662	0.230851	0.560372	Yes				CREG2	-2
									ST6GAL1	671	0.229053	0.560823	Yes				PAOX	-2
									SLC25A25	679	0.227236	0.561347	Yes				H2-EB1	-2
								GSE37448	TNS1	7	2.12404	0.0339752	Yes				ATP1A3	-2
									ATP6V0D2	10	1.99014	0.063979	Yes				CLEC2I	-2
									ATP8B4	17	1.77389	0.0876281	Yes				HSPB7	-2
									NRP2	21	1.74045	0.110512	Yes				PSAT1	-2
									TMC3	23	1.7204	0.132955	Yes				CRYAB	-2
									TFRC	29	1.54514	0.150879	Yes				MMP2	-2
									BUB1	31	1.53226	0.168673	Yes				FSTL1	-2
									PAPSS2	34	1.50547	0.185806	Yes				ARMC2	-2
									KIF11	36	1.48006	0.202405	Yes				MTSS1	-2
									NCAPG	37	1.43765	0.218106	Yes				H2-AA	-2
									CD28	39	1.42386	0.233466	Yes				CLEC10A	-2
									ERMARD	40	1.39625	0.248276	Yes				LPIN1	-2
									NEIL3	41	1.37766	0.262695	Yes				KCNN4	-2
									PRC1	46	1.32273	0.275816	Yes				ATP6V0A1	-2
									KIF15	48	1.30436	0.288698	Yes				LRRC20	-2
									AXL	51	1.29327	0.301319	Yes				IQGAP2	-2
									HMMR	53	1.28887	0.313897	Yes				KCNJ2	-2
									ASPM	64	1.22955	0.324955	Yes				PLXND1	-2
									BUB1B	76	1.19637	0.335358	Yes				CTSK	-2
									ANLN	77	1.19448	0.346197	Yes				APBA1	-2
									MKI67	78	1.19097	0.356973	Yes				MFSD12	-2
									CCNA2	80	1.18872	0.367665	Yes				HAL	-2
									KITL	86	1.18311	0.378086	Yes				SLC26A11	-2
									NUSAP1	87	1.1806	0.388675	Yes				RETNLA	-2
									CENPE	88	1.17192	0.399108	Yes				BCAM	-2
									DENND2A	93	1.16338	0.409219	Yes				VAT1	-2
									CCNB2	97	1.1458	0.419065	Yes				FAM105A	-2
									RASGEF1B	101	1.13799	0.428775	Yes				SLC36A2	-2
									PARPBP	105	1.12419	0.438248	Yes				RIN2	-2
									LY9	106	1.12349	0.447837	Yes				INPP4A	-2
									TPX2	109	1.11171	0.457141	Yes				RUFY3	-2
									TOP2A	111	1.10123	0.466311	Yes				MPP6	-2
									PRR11	113	1.09708	0.475412	Yes				PKP4	-2
									KCNN4	117	1.07231	0.48402	Yes				CEP290	-2
									PRKCH	119	1.06317	0.492564	Yes				SULF2	-2
									CDK1	128	1.03339	0.500335	Yes				INPPL1	-2
									SPP1	131	1.02968	0.508304	Yes				RRAGD	-2
									DLGAP5	139	0.988899	0.515434	Yes				TIMP3	-2
									ADAP2	141	0.987078	0.522794	Yes				GALNT7	-2
									GPR141	144	0.976348	0.52995	Yes				FAM214A	-2
									FCRLS	145	0.973639	0.537152	Yes				FCRLS	-2
									RAD51	151	0.96384	0.543996	Yes				H2-EB1	-2
									PDGFB	166	0.933236	0.550014	Yes				EAR2	-2
									KIF20B	176	0.90907	0.555908	Yes				TNS1	-2
									PPARG	186	0.892925	0.561581	Yes				H2-AA	-2
									SEMA6D	187	0.890235	0.567601	Yes				DENND2A	-2
									SMC2	188	0.887706	0.573588	Yes				EGR2	-2
									INPPL1	190	0.882378	0.57946	Yes				CD74	-2
									CACNA1A	191	0.881126	0.585358	Yes				LY9	-2
									KIF18B	234	0.794818	0.588364	Yes				RYR1	-2
									CENPF	236	0.789792	0.59306	Yes				PHLDA3	-2
									1700025G04RIK	238	0.787745	0.597731	Yes				TFRC	-2
									PSAT1	239	0.785802	0.602422	Yes				ADAP2	-2
									SLC29A1	244	0.770739	0.606764	Yes				PAPSS2	-2
									HPGD	246	0.770031	0.611226	Yes				SULF2	-2
									ACSS1	257	0.753889	0.615117	Yes				MRAS	-2
									IKBKE	258	0.753482	0.61943	Yes				STAC2	-2
									CD74	286	0.703396	0.622035	Yes				EGR1	-2
									CDCA8	292	0.695732	0.625499	Yes				HPGD	-2
									NASP	294	0.692732	0.629102	Yes				PDGFB	-2
									GPSM2	305	0.682013	0.632208	Yes				ACSS1	-2
									UBE2C	313	0.676096	0.635382	Yes				VAT1	-2
									CDCA3	319	0.670775	0.638586	Yes				PTAFR	-2
									PTPRS	330	0.664654	0.641515	Yes				SLC9A3R2	-2
									H2-EB1	342	0.65778	0.644332	Yes				SLC29A1	-2
									MTSS1	352	0.645921	0.647118	Yes				WWP1	-2
									MAP4K1	362	0.629114	0.64974	Yes				PLK2	-2
									GAS2L3	364	0.628962	0.652702	Yes				MTSS1	-2
									PHTF2	384	0.61742	0.654787	Yes				TNS3	-2
									DNA2	389	0.612198	0.657463	Yes				MAP4K1	-2
									MCOLN2	396	0.606733	0.660004	Yes				ZMIZ1	-2
									H2-AA	405	0.601135	0.662407	Yes				SLC16A10	-2
									KNSTRN	415	0.595086	0.664713	Yes				H2-DMB1	-2
									STAC2	428	0.582364	0.666777	Yes				ATP6V0A1	-2
									RILPL2	438	0.578284	0.668933	Yes				MCF2L	-2
									ATAD2	454	0.570024	0.670761	Yes				NR1H3	-2
									MPP6	455	0.569418	0.673224	Yes				PAOX	-2
									ARHGAP19	480	0.553842	0.674529	Yes				CYP4F18	-2
									SLC9A3R2	488	0.549061	0.67652	Yes				ROCK2	-2
									LYZ1	492	0.545896	0.678656	Yes				1700025G04RIK	-2
									INPP4A	506	0.540727	0.680322	Yes				AXL	-2
									ZFP532	525	0.52908	0.681679	Yes				CARD10	-2
									LONRF3	530	0.524962	0.683602	Yes				PHTF2	-2
									FANCD2	569	0.507222	0.683933	Yes				RELL1	-2
									PPBP	571	0.506894	0.685843	Yes				LPIN1	-2
									CDK18	590	0.494846	0.686934	Yes				EVL	-2
									RASGEF1A	602	0.490611	0.688293	Yes				SNX27	-2
									PLXND1	605	0.489736	0.690029	Yes				CDC37L1	-2
									EVL	627	0.483338	0.690907	Yes				CCDC88C	-2
									GALNT7	632	0.482736	0.692507	Yes				SNX30	-2
									ROCK2	636	0.480949	0.694136	Yes				PLXND1	-2
									TRIM59	640	0.480146	0.695759	Yes				PALLD	-2
									1810011H11RIK	644	0.478346	0.697369	Yes				PTPRS	-2
									AA414768	657	0.475091	0.698571	Yes				KCNN4	-2
									WWP1	659	0.473529	0.700232	Yes				PTPRA	-2
									CEP290	681	0.466762	0.70099	Yes				RANBP10	-2
									PLAU	698	0.459866	0.701913	Yes				RORA	-2
									CCDC88A	704	0.458231	0.703295	Yes				BLVRA	-2
									NXPE4	715	0.455309	0.704442	Yes				CLEC2I	-2
									FAM105A	722	0.453579	0.705749	Yes				HAL	-2
									SLC16A10	729	0.45194	0.707044	Yes				NFKBIZ	-2
									CDC7	731	0.450315	0.708542	Yes				LTC4S	-2
									RUFY3	732	0.450161	0.710082	Yes				EPHX1	-2
									DCBLD2	763	0.439463	0.710267	Yes				NPC1	-2
									VAT1	785	0.432169	0.710789	Yes				SLC38A6	-2
									TMC8	814	0.423877	0.710958	Yes				ST6GAL1	-2
									PTAFR	835	0.418179	0.711432	Yes				SLC25A25	-2
									TRIM36	861	0.412533	0.711657	Yes				TNS1	-2
									ZBTB18	871	0.410516	0.712553	Yes				ATP6V0D2	-2
									LYST	876	0.409181	0.713654	Yes				ATP8B4	-2
									CLEC10A	882	0.40773	0.714703	Yes				NRP2	-2
									PHF20L1	890	0.405365	0.715653	Yes				TMC3	-2
									FNIP2	891	0.405312	0.716901	Yes				TFRC	-2
									RASA4	910	0.398534	0.717338	Yes				BUB1	-2
									SMC4	917	0.395275	0.718269	Yes				PAPSS2	-2
									POLQ	932	0.391201	0.718834	Yes				KIF11	-2
									CDK6	941	0.389437	0.719644	Yes				NCAPG	-2
									BCAM	942	0.389389	0.720796	Yes				CD28	-2
									SLC38A6	966	0.382428	0.720924	Yes				ERMARD	-2
									HAUS8	971	0.380635	0.721854	Yes				NEIL3	-2
									SLC9A4	985	0.378339	0.722386	Yes				PRC1	-2
									SNX25	1002	0.374726	0.72277	Yes				KIF15	-2
									MARVELD1	1026	0.36914	0.722822	Yes				AXL	-2
									ADAMTS10	1027	0.368763	0.723855	Yes				HMMR	-2
									SNX30	1049	0.365444	0.723973	Yes				ASPM	-2
									CLEC2I	1089	0.359695	0.72329	Yes				BUB1B	-2
									GM6377	1102	0.35743	0.723748	Yes				ANLN	-2
									MDN1	1111	0.356229	0.72437	Yes				MKI67	-2
									IQGAP2	1120	0.355014	0.724986	Yes				CCNA2	-2
									PLEKHO1	1137	0.351323	0.72524	Yes				KITL	-2
									SULF2	1147	0.350033	0.725786	Yes				NUSAP1	-2
									CNTRL	1171	0.344711	0.725706	Yes				CENPE	-2
									IPO13	1212	0.337978	0.724866	Yes				DENND2A	-2
									ANGPTL2	1217	0.337429	0.72556	Yes				CCNB2	-2
									MFSD12	1230	0.3361	0.725905	Yes				RASGEF1B	-2
									SNX7	1253	0.332097	0.725803	Yes				PARPBP	-2
									TMSB10	1261	0.330964	0.726336	Yes				LY9	-2
									NFKBIZ	1270	0.32955	0.72682	Yes				TPX2	-2
									SNX27	1289	0.326793	0.726862	Yes				TOP2A	-2
									LRRC20	1290	0.326481	0.727672	Yes				PRR11	-2
									PGM2L1	1300	0.325306	0.728091	Yes				KCNN4	-2
									HAL	1302	0.324801	0.72885	Yes				PRKCH	-2
									RANBP10	1317	0.32285	0.729044	Yes				CDK1	-2
									NOL8	1323	0.321919	0.729618	Yes				SPP1	-2
									ANKRD12	1337	0.319995	0.72984	Yes				DLGAP5	-2
									BC106179	1347	0.317753	0.730223	Yes				ADAP2	-2
									LPIN1	1350	0.317619	0.730904	Yes				GPR141	-2
									PKP4	1357	0.316554	0.731409	Yes				FCRLS	-2
																	RAD51	-2
																	PDGFB	-2
																	KIF20B	-2
																	PPARG	-2
																	SEMA6D	-2
																	SMC2	-2
																	INPPL1	-2
																	CACNA1A	-2
																	KIF18B	-2
																	CENPF	-2
																	1700025G04RIK	-2
																	PSAT1	-2
																	SLC29A1	-2
																	HPGD	-2
																	ACSS1	-2
																	IKBKE	-2
																	CD74	-2
																	CDCA8	-2
																	NASP	-2
																	GPSM2	-2
																	UBE2C	-2
																	CDCA3	-2
																	PTPRS	-2
																	H2-EB1	-2
																	MTSS1	-2
																	MAP4K1	-2
																	GAS2L3	-2
																	PHTF2	-2
																	DNA2	-2
																	MCOLN2	-2
																	H2-AA	-2
																	KNSTRN	-2
																	STAC2	-2
																	RILPL2	-2
																	ATAD2	-2
																	MPP6	-2
																	ARHGAP19	-2
																	SLC9A3R2	-2
																	LYZ1	-2
																	INPP4A	-2
																	ZFP532	-2
																	LONRF3	-2
																	FANCD2	-2
																	PPBP	-2
																	CDK18	-2
																	RASGEF1A	-2
																	PLXND1	-2
																	EVL	-2
																	GALNT7	-2
																	ROCK2	-2
																	TRIM59	-2
																	1810011H11RIK	-2
																	AA414768	-2
																	WWP1	-2
																	CEP290	-2
																	PLAU	-2
																	CCDC88A	-2
																	NXPE4	-2
																	FAM105A	-2
																	SLC16A10	-2
																	CDC7	-2
																	RUFY3	-2
																	DCBLD2	-2
																	VAT1	-2
																	TMC8	-2
																	PTAFR	-2
																	TRIM36	-2
																	ZBTB18	-2
																	LYST	-2
																	CLEC10A	-2
																	PHF20L1	-2
																	FNIP2	-2
																	RASA4	-2
																	SMC4	-2
																	POLQ	-2
																	CDK6	-2
																	BCAM	-2
																	SLC38A6	-2
																	HAUS8	-2
																	SLC9A4	-2
																	SNX25	-2
																	MARVELD1	-2
																	ADAMTS10	-2
																	SNX30	-2
																	CLEC2I	-2
																	GM6377	-2
																	MDN1	-2
																	IQGAP2	-2
																	PLEKHO1	-2
																	SULF2	-2
																	CNTRL	-2
																	IPO13	-2
																	ANGPTL2	-2
																	MFSD12	-2
																	SNX7	-2
																	TMSB10	-2
																	NFKBIZ	-2
																	SNX27	-2
																	LRRC20	-2
																	PGM2L1	-2
																	HAL	-2
																	RANBP10	-2
																	NOL8	-2
																	ANKRD12	-2
																	BC106179	-2
																	LPIN1	-2
																	PKP4	-2

## Sheet: i Microarray SerpinB2 KO DEGs
Gene ID	P value	FC
MTDNA_ND6	0.0162901	2.56941
SEC16B	0.00673516	2.46122
FRMD8	0.014741	2.37824
1700047I17RIK1	0.000499255	2.29331
EFHA1	0.000121451	2.2722
EFHA1	0.000189579	2.2425
LOC100046608	0.00526965	2.10698
ECHDC1	0.00738107	2.01084
1700047I17RIK1	0.000603799	1.92796
LOC100046608	0.017449	1.89827
PAM	0.00295599	1.87239
USP9X	0.00100443	1.86897
UCP1	0.00263294	1.81535
HOXC6	0.00930605	1.79174
PITRM1	0.0105372	1.77132
ZFP11	0.0183165	1.77018
SGSH	0.0205933	1.76957
2900097C17RIK	0.0161949	1.75893
CPEB4	0.0142638	1.75607
ENTPD2	0.0275354	1.75449
ARHGEF2	0.00100214	1.74419
BEST1	0.004315	1.73597
GALNS	0.0136129	1.72744
C130039O16RIK	0.00377154	1.72521
BCL2	0.00195702	1.7139
0610012D14RIK	0.00328113	1.70327
RPRM	0.0488303	1.6903
CD226	0.00363613	1.6843
PIGB	0.0382648	1.68423
FAM131A	0.00266286	1.68231
BTC	0.0178225	1.67811
D030072B18RIK	0.002701	1.67011
HOXB7	0.0174543	1.66261
C130022M03RIK	0.0116921	1.65694
LRP4	0.0134894	1.65177
KLHL12	0.00501026	1.64925
SERPINB10	0.00982647	1.64814
USP38	0.00208319	1.63684
PPP1R12C	0.0101295	1.63461
RIMS3	0.0255424	1.62841
1600023H17RIK	0.040822	1.6235
MBIP	0.017555	1.62197
SLC12A2	0.0171103	1.62117
TJP1	0.0024655	1.61947
1110034A24RIK	0.031438	1.61894
POLK	0.00319532	1.61297
GBP1	0.00741182	1.61212
D930028F11RIK	0.0124465	1.60672
B3GNT9	0.0169601	1.60322
SRGAP3	0.0197413	1.59685
KNTC1	0.0166608	1.59558
LCN8	0.0125991	1.59497
LGTN	0.042574	1.58931
MTG1	0.00533028	1.58567
5133400G04RIK	0.0230745	1.58269
ZKSCAN3	0.0467157	1.5759
SAT2	0.0196115	1.56988
CHAF1B	0.0258206	1.56724
TERF2	0.0337273	1.56702
AMICA1	0.0089806	1.56632
MYO6	0.00323017	1.56496
RNF144A	0.0390811	1.5637
EML1	0.0101157	1.56169
PDE3A	0.0258697	1.55715
LCN2	0.0273356	1.55553
KCTD12B	0.0454412	1.55234
ORM2	0.0380465	1.54828
SCL0003711.1_47	0.0408762	1.53864
IRF1	0.0206751	1.53714
NIT1	0.0491341	1.53452
A830080D01RIK	0.0145026	1.53227
AI850995	0.0250129	1.5309
MEPCE	0.0469733	1.53052
AI987944	0.0246362	1.53001
B230323K17RIK	0.0269634	1.52778
FAM135A	0.0176066	1.5234
H2-Q1	0.0189905	1.52297
TRAF2	0.0351906	1.52265
TPK1	0.0324356	1.51752
ST14	0.0403018	1.51604
LRPPRC	0.0265916	1.51442
PBX1	0.0177813	1.50892
9626962_211_RC	0.0460951	1.50699
MJ-6000-172_3824	0.0134204	1.50693
RPS6KA5	0.036182	1.50645
A130090K04RIK	0.0486802	1.50607
DND1	0.022759	1.50467
SAA1	0.0213863	1.50437
C130089K02RIK	0.0150019	1.502
DEM1	0.0301602	1.49819
PTCRA	0.0124325	1.49684
RARG	0.048856	1.49278
NAIP7	0.0430148	1.4912
SLC12A2	0.0420415	1.49044
LOC383607	0.038828	1.48414
ZBTB41	0.0201417	1.48366
LOC382765	0.0130671	1.47633
CYP2J9	0.020463	1.47526
HAGHL	0.00924126	1.47306
D330008I21RIK	0.0280903	1.47
LOC218060	0.0426848	1.46846
ALG10B	0.0379911	1.46533
2310003P10RIK	0.0223223	1.46147
GRK5	0.0466191	1.45954
BC020108	0.0220248	1.45943
ORF9	0.0125521	1.45782
FPGS	0.0191406	1.45569
SOBP	0.0106357	1.45391
ERN1	0.0409207	1.45147
2410131K14RIK	0.0365488	1.45088
ACPP	0.0181978	1.45061
RAI14	0.021505	1.44532
LRRC56	0.00914122	1.44473
A430034D21RIK	0.0258089	1.43838
MSL2L1	0.0314414	1.43563
DNASE2A	0.0205904	1.43178
PLEKHA6	0.0173361	1.43099
P2RX7	0.0225286	1.42882
NLN	0.0287559	1.42806
STXBP1	0.0375145	1.4276
TLR1	0.0315782	1.41905
PIGK	0.0340764	1.4167
A830081I21RIK	0.0208415	1.41605
HTR2A	0.047572	1.41594
ESPN	0.0420973	1.41575
FGL2	0.0485766	1.41473
IRGM1	0.0495992	1.41452
PPA2	0.0495723	1.414
1700012O15RIK	0.0273509	1.41395
B230353J12RIK	0.0242166	1.41391
OASL2	0.0338666	1.4136
GARNL3	0.0143234	1.40921
4732418C07RIK	0.0406659	1.40478
SAMHD1	0.0341002	1.40423
AGXT2L2	0.0400248	1.40308
9330174H21RIK	0.0234046	1.40235
CCDC125	0.037859	1.39979
PLEKHA6	0.0317113	1.39938
HPGD	0.0424641	1.398
RBMY1A1	0.042986	1.39593
KNG2	0.0218559	1.39431
BMP1	0.0369654	1.3936
TRPM4	0.0260047	1.393
TROVE2	0.0344401	1.39294
H2-Q8	0.0372399	1.39227
PCF11	0.0329542	1.38735
G630038I01RIK	0.0308261	1.38582
SLC25A15	0.0303105	1.38568
ACP2	0.0384969	1.38512
FNDC7	0.045298	1.38446
2810432L12RIK	0.045739	1.38159
4432405B04RIK	0.0470257	1.38124
TM9SF2	0.0467145	1.38122
PUS10	0.0453815	1.38109
2210018M11RIK	0.0301952	1.38019
MCAT	0.0254049	1.37922
UPP1	0.0439054	1.3791
LRRC49	0.0452582	1.37908
SIRT5	0.035386	1.37634
GM527	0.0418583	1.37465
CTDSPL2	0.0357153	1.37345
IL27RA	0.0271732	1.3703
LOC100044170	0.0460559	1.369
LOC245000	0.0325012	1.36692
IL7	0.0248977	1.36607
PPAP2A	0.0409669	1.36589
MAPK8	0.0399479	1.36496
GIP	0.0485019	1.36201
CDC6	0.0339343	1.36061
RASD2	0.0257373	1.36053
FCGR4	0.0343888	1.36029
SHF	0.0306866	1.35912
1700012K20RIK	0.048424	1.35901
UGT3A1	0.0433626	1.35163
SMC5L1	0.0455109	1.35119
NARG2	0.0451343	1.34693
4833420G17RIK	0.0287266	1.34612
KDELC1	0.0349676	1.34551
POLR3B	0.0457489	1.33598
OTTMUSG00000005523	0.0489109	1.33365
D130072O21RIK	0.0315672	1.33184
PIGY	0.0499058	1.33163
PIK3CB	0.0371338	1.3295
USP6NL	0.0486705	1.32923
UBTD2	0.0356583	1.32762
PFKM	0.0397339	1.32576
TRAFD1	0.0478321	1.32257
C820004B04RIK	0.0462695	1.32102
NSMAF	0.0496393	1.31487
LOC56628	0.0448371	1.31316
INPP5K	0.0478554	1.31061
PFKM	0.0454237	1.30453
PNPLA2	0.0495515	1.2955
NOL11	0.0471662	1.2919
GTRGEO22	0.0474355	-1.29417
HIST1H2BE	0.0424397	-1.3255
2810004N23RIK	0.0476036	-1.32828
MYL4	0.04567	-1.33258
ZFP128	0.0472413	-1.33641
ZFP91	0.0430593	-1.33785
3732409C05RIK	0.0382675	-1.34212
CAMK1	0.0360382	-1.34238
7330410H16RIK	0.0307734	-1.34503
NOBOX	0.040765	-1.34556
SCL0002223.1_98	0.0322595	-1.35054
4933439M10RIK	0.0306641	-1.35075
2310043N10RIK	0.0325295	-1.3525
0610010K14RIK	0.0449339	-1.35439
TACC1	0.0421327	-1.35728
LOC381552	0.0379132	-1.3577
RARA	0.0314861	-1.35894
FGL1	0.0268686	-1.35995
RNU6	0.0442726	-1.362
SKP2	0.049547	-1.36384
LRRC45	0.0435802	-1.36516
FAM100B	0.0452492	-1.36966
AFMID	0.0281077	-1.37151
CEACAM1	0.0191282	-1.3862
ATP5J	0.0267262	-1.3864
RNASEH2C	0.0333875	-1.38653
OPHN1	0.0428625	-1.39026
OAS1D	0.0480943	-1.39362
RNF216	0.0380658	-1.39488
RABL2A	0.0263526	-1.39728
2010309E21RIK	0.0301228	-1.40038
ADAM4	0.014397	-1.40311
NUDT7	0.028023	-1.40465
B230208H17RIK	0.0275133	-1.40507
MAP2K1	0.0287	-1.40815
LOC194744	0.0411399	-1.4097
LOC100047762	0.0429027	-1.41136
RNPC2	0.0399716	-1.41222
LMNA	0.0358291	-1.41573
2610524F24RIK	0.0459032	-1.41939
PPP2R5B	0.0476218	-1.42764
NFIC	0.0489767	-1.4324
A130084F23RIK	0.0304177	-1.43581
SEPP1	0.0202536	-1.43974
D330017J20RIK	0.0176527	-1.44113
PNMA1	0.0271626	-1.44122
SMARCD3	0.0345385	-1.44163
LOC638031	0.0238776	-1.44411
DAGLA	0.0186183	-1.44808
IGFBP4	0.031322	-1.44861
ZCCHC6	0.0324865	-1.45081
A930006A19RIK	0.0393347	-1.45257
NSUN6	0.0119206	-1.45372
GSTP2	0.0170142	-1.45636
LMNA	0.0355237	-1.46109
ANKRD54	0.0149569	-1.46323
ZFP326	0.0146954	-1.46439
F13A1	0.0190254	-1.46714
TEX10	0.0290809	-1.47024
GCNT1	0.0283367	-1.47214
GSTM6	0.0333861	-1.4726
3000003G13RIK	0.013604	-1.47274
1810011O10RIK	0.0306894	-1.47348
2810402E24RIK	0.0260642	-1.47685
EMP1	0.0101064	-1.47851
TES	0.0337941	-1.47966
D130078K04RIK	0.0372459	-1.48081
ARL4C	0.0153557	-1.48168
NSD1	0.0327135	-1.48527
GADD45G	0.0207203	-1.48587
TPPP	0.0164394	-1.48667
EG623661	0.0202736	-1.49428
A330057G13RIK	0.0445721	-1.49531
YBX1	0.0290229	-1.49931
CDC34	0.0188705	-1.49972
GPR35	0.0370322	-1.50083
B230387C07RIK	0.00880526	-1.50146
LOC100043402	0.0172104	-1.50483
HIST1H4C	0.0300382	-1.50562
S100A6	0.0479675	-1.5067
3110062M04RIK	0.0177561	-1.50754
TMPO	0.0493802	-1.51236
LMNA	0.0316565	-1.51993
TM9SF3	0.016539	-1.52107
APOC2	0.0371055	-1.52472
LYVE1	0.0124044	-1.5253
WNT4	0.0160089	-1.53515
P2RX7	0.00782664	-1.53789
RAD23A	0.0138064	-1.53922
A630091F01RIK	0.0435999	-1.53942
GOLGA2	0.0226275	-1.54032
RETNLA	0.0124526	-1.54295
CD52	0.00843875	-1.54472
LMNA	0.0477242	-1.54747
LMNA	0.013477	-1.54935
4930471M23RIK	0.0322799	-1.55087
B4GALT5	0.0165306	-1.55379
CD44	0.014883	-1.55388
TES	0.0143986	-1.55404
FAM171A1	0.0492775	-1.55526
CD209A	0.0262077	-1.55573
CCDC88C	0.00831447	-1.55616
DDX23	0.00579412	-1.55775
CHD1	0.0335776	-1.56105
DCLRE1C	0.00702654	-1.56256
MACROD2	0.0448142	-1.56332
ITCH	0.0392522	-1.56438
F830008I11RIK	0.00928508	-1.56472
LOC100048845	0.042107	-1.56489
KRT15	0.0143198	-1.56548
MID1	0.0374284	-1.56661
D830027H13RIK	0.0393062	-1.5685
ZFP326	0.0300117	-1.56909
1190002H23RIK	0.0361074	-1.5772
ATP5E	0.0289014	-1.5779
FBXW4	0.0213534	-1.57802
LOC384419	0.027975	-1.58606
BC002216	0.0122883	-1.58904
5430411C19RIK	0.0138668	-1.59076
LOC100041230	0.00890955	-1.59676
CCND2	0.0452645	-1.59812
4833412N02RIK	0.0397326	-1.59883
AZI2	0.01316	-1.59888
RUFY3	0.0309346	-1.60332
FERT2	0.00306484	-1.60445
RHBDL2	0.0354143	-1.61513
ACOT7	0.0421309	-1.62135
LOC100045780	0.0204108	-1.62389
LOC638935	0.00932408	-1.62773
LOC100047419	0.0356466	-1.63279
D230005E09RIK	0.0356557	-1.63577
EIF4E	0.00319954	-1.64343
ERDR1	0.0222505	-1.65407
GNG2	0.00314684	-1.65546
ZMIZ1	0.00707895	-1.66233
JUN	0.0187866	-1.66343
INSR	0.00378542	-1.66757
TUBA1A	0.00458262	-1.66973
5830407P18RIK	0.0223086	-1.67172
2900060B14RIK	0.041294	-1.67208
CD163	0.0106003	-1.67752
MEF2C	0.00352632	-1.67801
S100A4	0.0389012	-1.67863
GCNT1	0.0296758	-1.68354
LOC270589	0.0104383	-1.69999
CSNK2A1-RS3	0.0137364	-1.70048
CCL3	0.0469454	-1.71209
D630016P04RIK	0.0479836	-1.71222
LOC666559	0.0456079	-1.71461
RAD23B	0.00978155	-1.71639
MKL1	0.0357453	-1.72312
LOC100047162	0.0467097	-1.74323
MEF2C	0.0343648	-1.74505
AKR1C18	0.0146755	-1.7721
MAPK3	0.0250228	-1.7797
CRIP2	0.00777252	-1.78098
FOLR2	0.00897813	-1.78167
DDX10	0.00700996	-1.79147
GALE	0.0296207	-1.79991
MSR2	0.003409	-1.80069
FOLR2	0.0231376	-1.80102
LGALS1	0.0176431	-1.80609
LCP2	0.0180257	-1.8169
WARS2	0.0120294	-1.82352
5930437C20RIK	0.0274376	-1.83453
CBR2	0.010361	-1.8404
TREM2	0.00108719	-1.84681
OGFOD2	0.0484289	-1.86798
TMED9	0.0390051	-1.8694
5330403J18RIK	0.00284218	-1.89472
FXYD2	0.00956024	-1.89724
FXR2	0.0448323	-1.97292
C130064E22RIK	0.000376757	-1.97381
GBF1	0.0336952	-2.01032
GNAS	0.00351156	-2.07517
D830031G23RIK	0.000326799	-2.1227
KCNN4	0.00942676	-2.13122
RCN3	0.000382227	-2.20843
INSIG2	0.000215991	-2.23216
CD209F	0.00726522	-2.29
FXYD2	0.00262387	-2.5421
CD38	0.00127846	-3.32318
GAS6	0.000820293	-3.35957
STK25	3.79812e-06	-4.75548
THAP4	4.73545e-06	-4.8501
GIN1	8.05567e-06	-5.89365
STK25	3.36202e-06	-6.44344
HBB-B1	0.0129316	-12.6686
HBB-B1	0.0145183	-12.7783
HBB-B1	0.0136569	-12.8602
HBB-B1	0.012008	-14.0799
HBB-B1	0.0176865	-14.4719
HBB-B1	0.00963477	-14.7473
HBB-B1	0.0117019	-15.0806
HBB-B1	0.0124911	-15.4439
HBA-A1	0.00703787	-24.5723
SERPINB2	2.80059e-10	-386.444	Removed for GSEA analyses
